# Supplementary material for: Comprehensive investigations revealed consistent pathophysiological alterations after vaccination with COVID-19 vaccines
Source: Cell Discov. 2021 Oct 26;7:99. doi: 10.1038/s41421-021-00329-3 (PMC8546144; doi:10.1038/s41421-021-00329-3)
Supplement: Supplementary file 2 — Supplementary_Tables_Summary [file 41421_2021_329_MOESM2_ESM.xlsx]

## Sheet: Catalog
Table	Name	Contents
Supplementary table S1	Participants clinical data	Clinical metadata for participants' samples included in our study
Supplementary table S2	Baseline characteristics of 2 cohorts	Baseline characteristics of the cohort A&B
Supplementary table S3	Adverse reactions	Adverse reactions occurred within 7 days after vaccinations
Supplementary table S4	Clinical laboratory measurements	Summary of participants’ clinical laboratory measurement results
Supplementary table S5	Statistical of clinical data	Statistical distribution of clinical laboratory results
Supplementary table S6	Reported COVID-19 clinical features	Reported clinical features related to development of severe symptoms in COVID-19 patients
Supplementary table S7	Comparison between 2 cohorts	Comparison between cohort A&B in laboratory test values from the baseline
Supplementary table S8	DEGs of each cell types	Top 50 differentially expressed genes amongst cell types
Supplementary table S9	DEGs after Vaccination	Differentially expressed genes after vaccination
Supplementary table S10	DEGs of each major cell types after Vaccination	Differentially expressed genes after vaccination in each major cell types
Supplementary table S11	Gene lists of Differential enriched pathway	Gene lists of differentially enriched pathway
Supplementary table S12	Gene lists of regulon network	Gene lists of regulon network related to Fig 5c
Supplementary table S13	Gene functional annotation of Regulon network	Gene functional annotation of regulon network

## Sheet: Supplementary table S1
Supplementary table 1. Clinical metadata for participants' samples included in our study
Study Subject ID	Sample ID	Blood draw time point	Patient Location	Sex	Age	Race	BMI	Cigarette Smoking	Alcohol Drinking	Chronic Hypertension	Diabetes	Fatty Liver Disease	HIV	hemoglobin A1c, mmol/mol	Fasting plasma glucose, mmol/L	C-reactive protein, mg/L	serum amyloid A, mg/L	Red blood cell count, ×1012/L	Hemoglobin，g/L	White blood cell count, ×109/L	Neutrophil count, ×109/L	Lymphocyte count, ×109/L	Monocyte count, ×109/L	Platelet count, ×109/L	Potassium, mmol/L	Sodium, mmol/L	Chloride, mmol/L	Bicarbonate, mmol/L	Total calcium, mmol/L	Magnesium, mmol/L	Blood urea nitrogen, mmol/L	Creatinine, μmol/L	Estimated glomerular filtration rate, ml/min	Uric acid, μmol/L	Total protein, g/L	Albumin, g/L	Globulin, g/L	Prealbumin, mg/L	Total bilirubin, μmol/L	Aspartate aminotransferase, U/L	Alanine aminotransferase, U/L	γ-glutamyl transferase, U/L	Alkaline phosphatase, U/L	Total Bile Acid, μmol/L	Lactate dehydrogenase, U/L	Total cholesterol, mmol/L	Triglyceride, mmol/L	High-density lipoprotein cholesterol, mmol/L	Low-density lipoprotein cholesterol, mmol/L
Cohort A	HD4-1	DAY0	Home (mobile phlebotomy)	Female	33	Asian	21.4844	No	No	No	No	No	No	32.243	3.91	0.91	4.8	4.42	134	4.08	2.45	1.34	0.22	214	5.51	141.7	105.3	22.6	2.23	0.89	5.4	61	115	228	71	47	24	276	10.8	15	12	10	50	1	136	4.03	0.5	1.43	2.94
Cohort A	HD4-2	DAY7	Home (mobile phlebotomy)	Female	33	Asian	21.4844	No	No	No	No	No	No	33.336	4.36	0.8	4.8	4.46	136	4.91	2.53	2.06	0.25	215	4.24	143	103.3	24.6	2.16	0.87	4.4	56	118	190	71	47	24	290	10.5	14	10	11	57	2.3	155	4.42	0.93	1.35	3.05
Cohort A	HD4-3	DAY28	Home (mobile phlebotomy)	Female	33	Asian	21.4844	No	No	No	No	No	No	37.708	4.12	1.35	4.8	4.3	131	4.37	2.04	1.98	0.24	234	4.54	138.6	102	28.8	2.18	0.89	5.4	69	100	215	69	45	24	301	6.8	16	10	11	51	1.8	149	4.75	1.07	1.13	3.51
Cohort A	HD4-4	DAY42	Home (mobile phlebotomy)	Female	33	Asian	22.2928	No	No	No	No	No	No	36.615	3.45	1.04	4.8	4.51	135	4.96	2.4	2.17	0.29	210	3.63	140.9	102	25	2.28	0.88	6	75	91	332	72	46	26	303	11.4	13	8	11	60	1.5	145	5.24	0.63	1.5	3.9
Cohort A	HD4-5	DAY90	Home (mobile phlebotomy)	Female	33	Asian	23.3	No	No	No	No	No	No	35.522	3.69	0.8	4.8	4.46	136	4.27	2.22	1.75	0.24	204	3.99	141.5	104.4	27.9	2.16	0.87	5.2	70	99	272	72	46	26	285	7.9	14	11	10	55	1.2	145	4.9	0.63	1.45	3.54
Cohort A	HD5-1	DAY0	Home (mobile phlebotomy)	Male	35	Asian	25.1359	No	No	No	No	No	No	38.801	5.05	0.8	4.8	5.5	158	6.98	3.6	2.27	0.56	329	5.06	141.4	101.9	26	2.37	0.92	6.3	91	94	405	76	49	27	375	10.8	27	34	20	58	0.9	166	3.53	1.32	1.25	2.23
Cohort A	HD5-2	DAY7	Home (mobile phlebotomy)	Male	35	Asian	25.1359	No	No	No	No	No	No	40.987	4.66	0.8	4.8	5.63	161	6.92	3.44	2.4	0.47	314	5.34	142.4	103	24.9	2.39	0.9	4.7	94	90	394	77	49	28	399	10.4	24	29	17	65	1.3	182	3.68	1.1	1.23	2.28
Cohort A	HD5-3	DAY28	Home (mobile phlebotomy)	Male	35	Asian	25.1359	No	No	No	No	No	No	45.359	4.33	35.04	92.36	5.24	153	14.27	10.21	2.3	1.16	409	4.8	139.3	99.9	29	2.31	0.94	5	104	80	366	74	46	28	262	7.1	19	18	18	69	1.8	179	3.1	1.19	1.12	1.63
Cohort A	HD5-4	DAY42	Home (mobile phlebotomy)	Male	35	Asian	N/A	No	No	No	No	No	No	44.266	4.77	0.8	4.8	5.24	150	5.78	3.01	1.92	0.4	385	4.57	140.2	103.7	24.7	2.31	0.86	5.4	106	78	422	72	44	28	377	8	19	16	17	65	1.2	162	3.16	1.47	1.1	1.84
Cohort A	HD5-5	DAY90	Home (mobile phlebotomy)	Male	35	Asian	25.1	No	No	No	No	No	No	43.173	3.92	0.8	4.8	5.37	153	6.11	3.32	1.8	0.45	310	4.49	140.4	103.9	25.5	2.35	0.91	5.1	103	81	407	74	47	27	346	8.7	22	20	14	61	4.7	193	3.63	1.23	1.24	2.26
Cohort A	HD2-1	DAY0	Home (mobile phlebotomy)	Female	43	Asian	N/A	No	No	No	No	No	No	37.708	5.07	7.93	7.23	5.41	138	7.76	4.58	2.41	0.45	370	5.36	139.1	101.7	22.9	2.34	0.85	4.5	63	104	339	81	48	33	261	8.6	21	27	26	59	3.6	139	3.94	2.45	1.19	2.52
Cohort A	HD2-2	DAY7	Home (mobile phlebotomy)	Female	43	Asian	N/A	No	No	No	No	No	No	40.987	4.91	2.47	4.8	5.52	141	9.63	5.85	3.09	0.46	378	5.21	140.4	101.2	24.2	2.32	0.87	5.4	64	102	353	80	49	31	302	14.9	16	20	24	60	4	141	4.12	1.43	1.36	2.62
Cohort A	HD2-3	DAY28	Home (mobile phlebotomy)	Female	43	Asian	N/A	No	No	No	No	No	No	44.266	4.72	4.69	5.55	5.19	133	7.91	4.94	2.11	0.52	325	4.41	138.1	101.1	26.9	2.34	0.83	6.4	80	78	355	81	50	31	279	14.6	26	38	22	60	4.8	145	4.26	1.92	1.35	2.58
Cohort A	HD2-4	DAY42	Home (mobile phlebotomy)	Female	43	Asian	N/A	No	No	No	No	No	No	42.08	4.65	1.58	5.44	5.44	138	10.32	6.42	3.12	0.58	364	4.76	139	102.5	22.6	2.27	0.86	4.1	73	87	307	79	47	32	319	17	21	25	26	55	3.2	140	3.69	1.43	1.35	2.3
Cohort A	HD2-5	DAY90	Home (mobile phlebotomy)	Female	43	Asian	30.5	No	No	No	No	No	No	40.987	4.29	1.71	4.8	5.36	136	10.27	5.94	3.48	0.63	378	3.95	139.9	101.5	26.9	2.24	0.85	4.7	69	93	312	81	48	33	287	19.7	20	23	22	54	1.2	141	3.83	1.84	1.3	2.32
Cohort A	HD1-1	DAY0	Home (mobile phlebotomy)	Male	34	Asian	24.6097	No	No	No	No	No	No	36.615	5.13	0.98	4.8	4.66	144	4.36	2.33	1.54	0.37	175	4.96	141.3	101.3	26.3	2.39	0.81	4.4	71	116	375	72	50	22	298	16.8	28	46	44	86	4.8	160	4.96	1.37	1.37	3.82
Cohort A	HD1-2	DAY7	Home (mobile phlebotomy)	Male	34	Asian	24.6097	No	No	No	No	No	No	37.708	4.91	0.94	4.9	4.75	151	4.57	2.65	1.53	0.29	199	4.63	141.2	100.5	21.7	2.33	0.84	5	70	120	368	79	55	24	358	7.6	21	33	44	101	6.4	168	5.83	0.87	1.46	4.36
Cohort A	HD1-3	DAY28	Home (mobile phlebotomy)	Male	34	Asian	24.6097	No	No	No	No	No	No	39.894	5.17	1.76	4.8	4.29	136	5.08	3.17	1.41	0.37	192	4.31	140.1	101.9	28.5	2.37	0.87	5.3	78	112	408	73	51	22	284	13.2	18	22	28	80	3.3	185	5.31	0.86	1.31	3.83
Cohort A	HD1-4	DAY42	Home (mobile phlebotomy)	Male	34	Asian	N/A	No	No	No	No	No	No	38.801	5.08	0.8	4.87	4.72	148	4.4	2.51	1.5	0.25	211	4.29	141.7	102.4	26.3	2.42	0.8	6.2	83	106	386	75	51	24	318	13.4	16	17	26	109	2.3	156	4.38	1.8	1.13	3.01
Cohort A	HD1-5	DAY90	Home (mobile phlebotomy)	Male	34	Asian	24.9	No	No	No	No	No	No	38.801	4.59	0.9	4.8	4.71	148	4.95	3.1	1.41	0.34	191	4.19	141.5	103.2	27.7	2.34	0.86	3.7	83	106	387	75	51	24	277	9.1	24	32	29	101	2.7	168	5.24	1	1.32	3.82
Cohort A	HD3-1	DAY0	Home (mobile phlebotomy)	Male	30	Asian	25.9516	No	No	No	No	No	No	34.429	4.87	3.45	5.16	5.72	172	7.69	4.78	2.11	0.45	332	5.37	141.2	100	25.4	2.49	0.79	3.6	54	134	450	80	52	28	407	9.4	23	42	38	92	3.4	150	5.62	1.47	1.34	4.42
Cohort A	HD3-2	DAY7	Home (mobile phlebotomy)	Male	30	Asian	25.9516	No	No	No	No	No	No	39.894	4.8	3.43	4.8	5.8	173	7.94	5.06	2.13	0.46	365	5.32	142.3	99.1	26.6	2.63	0.84	3.3	51	137	464	87	57	30	480	11.3	24	41	41	100	2.7	180	6.91	1.68	1.49	5.24
Cohort A	HD3-3	DAY28	Home (mobile phlebotomy)	Male	30	Asian	25.9516	No	No	No	No	No	No	43.173	5.08	3.63	4.8	5.3	163	7.28	4.44	2.09	0.43	333	4.42	139.6	101	27	2.44	0.8	4	62	127	450	77	51	26	410	10.3	23	40	33	97	5.1	155	5.75	1.24	1.23	4.33
Cohort A	HD3-4	DAY42	Home (mobile phlebotomy)	Male	30	Asian	N/A	No	No	No	No	No	No	42.08	4.78	1.61	4.8	5.54	168	6.6	4.11	1.86	0.33	321	4.35	140.6	99.9	25.9	2.44	0.78	4.1	65	124	410	80	52	28	438	9.8	24	44	29	103	1.1	156	5.51	0.85	1.3	4.29
Cohort A	HD3-5	DAY90	Home (mobile phlebotomy)	Male	30	Asian	27.4	No	No	No	No	No	No	42.08	4.91	2.75	4.88	5.49	164	7.97	4.73	2.33	0.5	352	4.42	139.6	100.9	25.1	2.46	0.81	3.5	56	132	440	81	52	29	454	9.6	25	48	39	100	5	165	6.09	1.59	1.35	4.57
Cohort B	HD9-1	DAY0	Home (mobile phlebotomy)	Female	36	Asian	22.6843	No	No	No	No	No	No	36.615	5.31	1.03	5.92	4.62	140	7.07	4.5	1.98	0.43	251	4.26	138.8	102.4	23.6	2.31	0.88	5.4	47	122	240	75	49	26	305	8	14	11	19	61	1.8	138	3.99	0.65	2.06	2.15
Cohort B	HD9-2	DAY7	Home (mobile phlebotomy)	Female	36	Asian	22.8207	No	No	No	No	No	No	36.615	4.74	1.16	4.8	4.58	140	6.51	3.7	2.3	0.37	276	4	140.6	100.5	28.5	2.33	0.95	6.7	52	118	234	78	51	27	303	3.9	15	15	22	68	4.2	146	4.34	1.05	1.96	2.36
Cohort B	HD9-3	DAY28	Home (mobile phlebotomy)	Female	36	Asian	22.52	No	No	No	No	No	No	40.987	5.3	0.8	4.8	4.5	139	6.33	3.54	2.24	0.46	244	4.32	137.9	103.7	23.8	2.24	0.91	6	60	113	263	73	47	26	299	5.9	16	15	18	59	1.4	139	4.22	0.72	1.8	2.93
Cohort B	HD9-4	DAY42	Home (mobile phlebotomy)	Female	36	Asian	22.52	No	No	No	No	No	No	39.894	4.15	0.8	4.8	4.68	143	6.88	3.93	2.18	0.66	306	3.71	139.5	100.2	26.6	2.28	0.96	4.5	64	108	264	76	48	28	290	9.1	16	14	19	70	5.3	156	4.66	1	1.93	2.8
Cohort B	HD9-5	DAY90	Home (mobile phlebotomy)	Female	36	Asian	22.7204	No	No	No	No	No	No	38.801	4.86	0.8	4.8	4.46	136	6.71	4.15	2.06	0.4	289	4.24	139.4	104.1	22.8	2.27	0.94	4.6	62	112	260	77	48	29	294	12.7	15	15	18	62	2.7	148	3.78	0.98	1.62	1.96
Cohort B	HD8-1	DAY0	Home (mobile phlebotomy)	Male	25	Asian	29.5062	No	Yes	No	No	No	No	36.615	4.76	0.8	4.8	4.53	140	4.77	2.29	2.04	0.38	220	4.45	141.5	101.4	28.9	2.31	0.87	9.3	89	103	332	75	48	27	344	10	19	14	14	58	3.7	141	3.62	0.54	1.93	1.84
Cohort B	HD8-2	DAY7	Home (mobile phlebotomy)	Male	25	Asian	29.7531	No	Yes	No	No	No	No	36.615	4.81	0.8	4.8	4.61	141	4.87	2.39	1.99	0.42	211	3.99	143.3	102.4	29.7	2.33	0.87	6.7	94	97	303	75	48	27	341	8.1	19	14	15	61	6.8	134	3.57	0.91	1.9	1.77
Cohort B	HD8-3	DAY28	Home (mobile phlebotomy)	Male	25	Asian	30.3086	No	Yes	No	No	No	No	42.08	4.82	0.8	4.8	4.47	138	5.17	2.28	2.36	0.47	241	4.25	139.7	101.8	29.1	2.28	0.9	8.6	92	99	334	72	47	25	367	11	19	17	14	53	7.6	131	3.71	0.63	1.67	2.06
Cohort B	HD8-4	DAY42	Home (mobile phlebotomy)	Male	25	Asian	30.1801	No	Yes	No	No	No	No	40.987	4.55	0.83	4.8	4.81	146	5.4	2.44	2.38	0.54	226	4.26	140	101.9	25.4	2.33	0.91	7.7	96	94	332	77	48	29	345	12	24	24	14	55	8.7	144	3.9	0.86	1.74	2.21
Cohort B	HD8-5	DAY90	Home (mobile phlebotomy)	Male	25	Asian	30.95	No	Yes	No	No	No	No	40.987	5.78	0.8	5.05	4.59	141	5.74	3.11	2.05	0.49	238	4.37	138.5	101.6	25.9	2.27	0.84	8.2	91	101	370	76	47	29	375	11.2	28	43	14	56	12.3	178	3.91	0.81	1.67	2.14
Cohort B	HD10-1	DAY0	Home (mobile phlebotomy)	Male	24	Asian	30.0386	Yes	No	No	No	Yes	No	35.522	4.73	4.42	8.14	5.77	164	8.56	5.44	2.45	0.51	275	4.25	142.6	99.1	27.3	2.43	0.99	5.2	63	131	426	75	49	26	398	8.3	15	23	33	62	1	153	4.92	2.21	1.11	3.59
Cohort B	HD10-2	DAY7	Home (mobile phlebotomy)	Male	24	Asian	30.0085	Yes	No	No	No	Yes	No	34.429	5.14	2.02	4.8	5.4	157	9.39	6.69	1.99	0.62	264	3.74	139.3	100	24.3	2.32	0.92	4.3	57	137	468	73	48	25	367	11.6	15	25	34	59	1.7	159	4.77	1.68	1.04	3.37
Cohort B	HD10-3	DAY28	Home (mobile phlebotomy)	Male	24	Asian	29.98	Yes	No	No	No	Yes	No	38.801	4.84	2.13	4.8	5.77	165	10.02	6.73	2.41	0.77	271	3.65	138.8	97.9	26.7	2.4	0.92	5	71	125	459	75	49	26	416	6.6	18	28	32	61	3	154	5.11	1.93	1.08	3.5
Cohort B	HD10-4	DAY42	Home (mobile phlebotomy)	Male	24	Asian	31.1454	Yes	No	No	No	Yes	No	38.801	3.34	1.61	6.48	6.14	176	15.02	12.59	1.31	0.98	270	4.61	140.5	96	27.1	2.38	0.93	5	71	125	338	79	50	29	457	10.8	17	34	44	68	2.1	245	5.55	2.22	1.19	3.7
Cohort B	HD10-5	DAY90	Home (mobile phlebotomy)	Male	24	Asian	30.6	Yes	No	No	No	Yes	No	38.801	4.2	1.86	5.63	6.08	172	8.73	5.37	2.69	0.55	249	3.96	140.5	100.1	26.2	2.31	0.96	4.4	64	130	396	79	50	29	444	8.1	20	30	37	62	2.6	179	5.18	2.69	1.13	3.45
Cohort B	HD11-1	DAY0	Home (mobile phlebotomy)	Female	38	Asian	23.3887	No	No	No	No	No	No	35.522	5.2	0.8	4.9	4.86	134	4.77	2.76	1.68	0.23	175	4.11	142.1	102.4	26	2.37	0.91	6.7	51	118	253	72	49	23	274	19.1	26	30	12	76	2	191	4.46	1.12	1.79	2.79
Cohort B	HD11-2	DAY7	Home (mobile phlebotomy)	Female	38	Asian	23.3887	No	No	No	No	No	No	35.522	5.22	0.8	5.86	4.6	128	6.63	4.39	1.8	0.35	197	4.19	142.7	104.9	25.4	2.25	0.9	7.4	46	122	277	68	46	22	256	17.5	20	22	12	81	3.3	198	4.18	1	1.63	2.55
Cohort B	HD11-3	DAY28	Home (mobile phlebotomy)	Female	38	Asian	23.3887	No	No	No	No	No	No	39.894	5.53	0.8	5.37	4.79	133	5.07	3.32	1.39	0.22	192	4.16	139.1	102.2	26.6	2.33	0.88	5.1	56	114	298	70	47	23	256	22.9	22	20	14	79	2.1	188	4.51	0.89	1.74	2.73
Cohort B	HD11-4	DAY42	Home (mobile phlebotomy)	Female	38	Asian	23.3887	No	No	No	No	No	No	37.708	4.55	0.8	6.48	4.9	135	5.73	3.42	1.87	0.29	180	3.99	141.7	103.6	25.6	2.32	0.92	3.6	64	106	282	70	46	24	278	16.3	19	17	13	86	1.9	191	4.73	1.85	1.52	2.88
Cohort B	HD11-5	DAY90	Home (mobile phlebotomy)	Female	38	Asian	24.0569	No	No	No	No	No	No	36.615	4.27	0.8	6.3	4.75	131	5.41	3.33	1.56	0.36	157	4.15	141.1	103.6	28.2	2.31	0.91	6	60	111	305	71	47	24	267	19	20	20	13	87	4.5	184	4.6	1.52	1.44	2.92
Cohort B	HD6-1	DAY0	Home (mobile phlebotomy)	Male	35	Asian	26.3496	No	No	No	No	No	No	35.522	4.72	0.8	4.8	5.7	168	4.96	2.82	1.59	0.43	149	3.66	144.2	101.6	28.5	2.29	1	8.2	91	94	340	72	49	23	382	13.3	18	22	16	51	4.2	175	5.42	1.52	1.38	4.13
Cohort B	HD6-2	DAY7	Home (mobile phlebotomy)	Male	35	Asian	26.2304	No	No	No	No	No	No	35.522	5.38	0.8	4.8	5.5	164	5.44	3.32	1.63	0.37	161	3.66	143.2	103.7	26.7	2.24	0.93	10.1	91	94	362	71	48	23	325	8.5	15	14	12	48	5.5	166	5.89	1.18	1.25	4.54
Cohort B	HD6-3	DAY28	Home (mobile phlebotomy)	Male	35	Asian	26.7374	No	No	No	No	No	No	39.894	4.81	0.93	4.8	5.49	165	5.4	3.39	1.43	0.44	166	3.6	141.7	100.6	29.4	2.35	0.91	7.6	114	71	389	71	48	23	355	15.2	18	20	12	50	3	156	5.66	1.23	1.32	4.39
Cohort B	HD6-4	DAY42	Home (mobile phlebotomy)	Male	35	Asian	26.8726	No	No	No	No	No	No	37.708	4.3	0.99	4.8	5.48	162	5.32	2.95	1.8	0.42	157	3.37	139.6	100	26.6	2.25	0.9	6.9	103	81	392	70	47	23	352	12.7	17	18	12	49	5.6	169	5.41	1.01	1.32	4.31
Cohort B	HD6-5	DAY90	Home (mobile phlebotomy)	Male	35	Asian	26.1	No	No	No	No	No	No	35.522	3.92	1.51	5.35	5.79	170	6.34	3.93	1.55	0.67	163	3.56	142.6	99.6	26.7	2.42	1.01	7.1	108	76	376	81	53	28	365	15.8	17	15	12	56	4.2	210	6.3	1.4	1.39	4.69
Cohort B	HD7-1	DAY0	Home (mobile phlebotomy)	Male	47	Asian	22.8245	Yes	Yes	Yes	No	No	No	38.801	5.14	1.14	4.8	5.28	156	6.54	3.73	2.23	0.35	254	3.68	142.1	98.3	31.1	2.26	0.92	6.3	89	89	300	73	47	26	259	10.8	26	69	21	55	1.7	188	2.9	0.89	1.09	1.63
Cohort B	HD7-2	DAY7	Home (mobile phlebotomy)	Male	47	Asian	23.1837	Yes	Yes	Yes	No	No	No	38.801	4.48	1.55	5.29	5.1	153	6.74	4.43	1.7	0.37	273	4.06	144	100.7	31.4	2.38	0.89	6.7	87	91	257	75	47	28	302	10.6	16	30	18	66	3	197	3.89	1.8	1.47	2.19
Cohort B	HD7-3	DAY28	Home (mobile phlebotomy)	Male	47	Asian	23.1537	Yes	Yes	Yes	No	No	No	39.894	5.75	1.82	4.8	5.1	153	7.68	4.62	2.35	0.42	232	3.64	139.7	98.1	31.7	2.34	0.93	5.6	97	80	286	73	47	26	303	13.2	19	21	18	56	1.7	170	4.09	0.9	1.6	2.34
Cohort B	HD7-4	DAY42	Home (mobile phlebotomy)	Male	47	Asian	22.6297	Yes	Yes	Yes	No	No	No	48.638	5.12	0.94	4.8	4.83	146	6.45	3.9	1.89	0.36	212	3.61	140.5	100.7	28.1	2.32	0.91	5.7	100	77	293	69	44	25	287	11.6	14	14	17	54	2.1	167	4.16	0.9	1.57	2.55
Cohort B	HD7-5	DAY90	Home (mobile phlebotomy)	Male	47	Asian	23.08	Yes	Yes	Yes	No	No	No	43.173	4.1	0.83	4.8	4.72	144	7.73	4.44	2.47	0.5	201	3.91	141.2	100.5	30.9	2.18	0.96	5.8	93	84	290	73	46	27	297	10.9	22	16	14	53	2	195	4.28	1.21	1.48	2.52
[truncated: 7 more columns]

## Sheet: Supplementary table S2
Supplementary table 2 Baseline characteristics of the cohort A&B
Variable	Subjects (n=11)	Cohort A (n=5)	Cohort B (n=6)
Age (years), mean (SD)	34.5 (6.8)	35.0 (4.8)	34.2 (8.6)
Male, n	7	3	4
Female, n	4	2	2
BMI (Kg/m2), mean (SD)	25.2 (2.8)	24.3 (1.95)	25.8 (3.3)
Smoking history, n (%)	2 (18.2)	0 (0)	2 (33.3)
Drinking history, n (%)	2 (18.2)	0 (0)	2 (33.3)
Comorbidities
Hypertension, n (%)	1 (9.1)	0 (0)	1 (16.7)
Fatty liver disease, n (%)	1 (9.1)	0 (0)	1 (16.7)

## Sheet: Supplementary Table S3
Supplementary Table 3.1 Adverse reactions occurred within 7 days after vaccinations								Supplementary Table 3.2 Individual adverse reactions occurred within 7 days after vaccinations
		Cohort A		Cohort B				Study Subject Group	Sample	Injection site pain	muscle ache	fever	oropharyngeal pain, cough, and headache	Tenderness	diarrhea	sweat
		(n=5)		(n=6)					ID
vaccination		Day 0-7	Day 14-21	Day 0-7	Day 28-35			Cohort A	HD4	Yes (D14)	Yes (D18-21)	Yes (D21)
		(1st dose)	(2nd dose)	(1st dose)	(2nd dose)			Cohort A	HD5	Yes (D14)		Yes (D21-22)	Yes (D20-22)
Local reactions								Cohort A	HD2	Yes (D14)
	Injection site pain							Cohort A	HD1	Yes (D14)
	(grade 1)	0	4(80%)	1(16.7%)	0			Cohort A	HD3					Yes (D14)
	Tenderness							Cohort B	HD9	Yes (D0)				Yes (D28-29)
	(grade 1)	0	1(20%)	0	3(50%)			Cohort B	HD8					Yes (D28-29)
Systemic reactions								Cohort B	HD10					Yes (D28)	Yes (D42)	Yes (D0)
	Muscle ache							Cohort B	HD11
	(grade 1)	0	1(20%)	0	0			Cohort B	HD6
	Oropharyngeal pain							Cohort B	HD7
	(grade 1)	0	1(20%)	0	0			Abbreviations: D day after the first vaccination
	Cough
	(grade 1)	0	1(20%)	0	0
	Headache
	(grade 1)	0	1(20%)	0	0
	Fever (armpit temperature≥38°C)
	(grade 1)	0	1(20%)	0	0
	(grade 2)	0	1(20%)	0	0
Other reactions (sweat)
(grade 1)		0	0	1(16.7%)	0

## Sheet: Supplementary Table S4
Supplementary Table 4 Summary of participants’ clinical laboratory measurement results, n(%)
Laboratory findings	DAY0	DAY7	DAY28	DAY42	DAY90
HbA1c, mmol/mol
<20.22	0(0.00)	0(0.00)	0(0.00)	0(0.00)	0(0.00)
20.22-42.08	11(100.00)	11(100.00)	8(72.73)	9(81.82)	9(81.82)
>42.08	0(0.00)	0(0.00)	3(27.27)	2(18.18)	2(18.18)
FPG, mmol/L
<4.11	1(9.09)	0(0.00)	0(0.00)	2(18.18)	4(36.36)
4.11-5.89	10(90.91)	11(100.00)	11(100.00)	9(81.82)	7(63.64)
>5.89	0(0.00)	0(0.00)	0(0.00)	0(0.00)	0(0.00)
CRP, mg/L
≤10	11(100.00)	11(100.00)	10(90.91)	11(100.00)	11(100.00)
>10	0(0.00)	0(0.00)	1(9.09)	0(0.00)	0(0.00)
SAA, mg/L
≤10	11(100.00)	11(100.00)	10(90.91)	11(100.00)	11(100.00)
>10	0(0.00)	0(0.00)	1(9.09)	0(0.00)	0(0.00)
Red blood cell count, ×1012/L
Male <4.3	0(0.00)	0(0.00)	1(9.09)	0(0.00)	0(0.00)
Female <3.8
Male 4.3 - 5.8	10(90.91)	10(90.91)	9(81.82)	9(81.82)	9(81.82)
Female 3.8 - 5.1
Male >5.8	1(9.09)	1(9.09)	1(9.09)	2(18.18)	2(18.18)
Female >5.1
Hemoglobin, g/L
Male <130	0(0.00)	0(0.00)	0(0.00)	0(0.00)	0(0.00)
Female <115
Male 130-175	11(100.00)	11(100.00)	11(100.00)	10(90.91)	11(100.00)
Female 115-150
Male >175	0(0.00)	0(0.00)	0(0.00)	1(9.09)	0(0.00)
Female >150
White blood cell count, ×109/L
<3.5	0(0.00)	0(0.00)	0(0.00)	0(0.00)	0(0.00)
3.5-9.5	11(100.00)	10(90.91)	9(81.82)	9(81.82)	10(90.91)
>9.5	0(0.00)	1(9.09)	2(18.18)	2(18.18)	1(9.09)
Neutrophil count, ×109/L
<1.8	0(0.00)	0(0.00)	0(0.00)	0(0.00)	0(0.00)
1.8-6.3	11(100.00)	10(90.91)	9(81.82)	9(81.82)	11(100.00)
>6.3	0(0.00)	1(9.09)	2(18.18)	2(18.18)	0(0.00)
Lymphocyte count, ×109/L
<1.1	0(0.00)	0(0.00)	0(0.00)	0(0.00)	0(0.00)
1.1-3.2	11(100.00)	11(100.00)	11(100.00)	11(100.00)	10(90.91)
>3.2	0(0.00)	0(0.00)	0(0.00)	0(0.00)	1(9.09)
Monocyte count, ×109/L
<0.1	0(0.00)	0(0.00)	0(0.00)	0(0.00)	0(0.00)
0.1-0.6	11(100.00)	10(90.91)	9(81.82)	9(81.82)	9(81.82)
>0.6	0(0.00)	1(9.09)	2(18.18)	2(18.18)	2(18.18)
Platelet count, ×109/L
<125	0(0.00)	0(0.00)	0(0.00)	0(0.00)	0(0.00)
125-350	10(90.91)	9(81.82)	10(90.91)	9(81.82)	9(81.82)
>350	1(9.09)	2(18.18)	1(9.09)	2(18.18)	2(18.18)
Potassium, mmol/L
<3.5	0(0.00)	0(0.00)	0(0.00)	1(9.09)	0(0.00)
3.5-5.3	8(72.73)	9(81.82)	11(100.00)	10(90.91)	11(100.00)
>5.3	3(27.27)	2(18.18)	0(0.00)	0(0.00)	0(0.00)
Sodium, mmol/L
<137	0(0.00)	0(0.00)	0(0.00)	0(0.00)	0(0.00)
137-147	11(100.00)	11(100.00)	11(100.00)	11(100.00)	11(100.00)
>147	0(0.00)	0(0.00)	0(0.00)	0(0.00)	0(0.00)
Chloride, mmol/L
<99	1(9.09)	0(0.00)	2(18.18)	1(9.09)	0(0.00)
99-110	10(90.91)	11(100.00)	9(81.82)	10(90.91)	11(100.00)
>110	0(0.00)	0(0.00)	0(0.00)	0(0.00)	0(0.00)
Bicarbonate, mmol/L
<22	0(0.00)	1(9.09)	0(0.00)	0(0.00)	0(0.00)
22-29	10(90.91)	8(72.73)	8(72.73)	11(100.00)	10(90.91)
>29	1(9.09)	2(18.18)	3(27.27)	0(0.00)	1(9.09)
Total calcium, mmol/L
<2.11	0(0.00)	0(0.00)	0(0.00)	0(0.00)	0(0.00)
2.11-2.52	11(100.00)	10(90.91)	11(100.00)	11(100.00)	11(100.00)
>2.52	0(0.00)	1(9.09)	0(0.00)	0(0.00)	0(0.00)
Magnesium, mmol/L
<0.75	0(0.00)	0(0.00)	0(0.00)	0(0.00)	0(0.00)
0.75-1.02	11(100.00)	11(100.00)	11(100.00)	11(100.00)	11(100.00)
>1.02	0(0.00)	0(0.00)	0(0.00)	0(0.00)	0(0.00)
BUN, mmol/L
Male <3.1	0(0.00)	0(0.00)	0(0.00)	0(0.00)	0(0.00)
Female <2.6
Male 3.1-8.0	9(81.82)	10(90.91)	10(90.91)	11(100.00)	10(90.91)
Female 2.6-7.5
Male >8.0	2(18.18)	1(9.09)	1(9.09)	0(0.00)	1(9.09)
Female >7.5
Creatinine, μmol/L
Male <57	1(9.09)	1(9.09)	0(0.00)	0(0.00)	1(9.09)
Female <41
Male 57-97	10(90.91)	10(90.91)	8(72.73)	7(63.64)	8(72.73)
Female 41-73
Male > 97	0(0.00)	0(0.00)	3(27.27)	4(36.36)	2(18.18)
Female > 73
eGFR, ml/min
<80	0(0.00)	0(0.00)	2(18.18)	2(18.18)	1(9.09)
80-120	8(72.73)	8(72.73)	7(63.64)	7(63.64)	8(72.73)
>120	3(27.27)	3(27.27)	2(18.18)	2(18.18)	2(18.18)
Uric acid, μmol/L
Male <203	0(0.00)	0(0.00)	0(0.00)	0(0.00)	0(0.00)
Female <143
Male 203-417	9(81.82)	8(72.73)	8(72.73)	10(90.91)	10(90.91)
Female 143-339
Male >417	2(18.18)	3(27.27)	3(27.27)	1(9.09)	1(9.09)
Female >339
Total protein, g/L
<65	0(0.00)	0(0.00)	0(0.00)	0(0.00)	0(0.00)
65-85	11(100.00)	10(90.91)	11(100.00)	11(100.00)	11(100.00)
>85	0(0.00)	1(9.09)	0(0.00)	0(0.00)	0(0.00)
Albumin, g/L
<40	0(0.00)	0(0.00)	0(0.00)	0(0.00)	0(0.00)
40-55	11(100.00)	10(90.91)	11(100.00)	11(100.00)	11(100.00)
>55	0(0.00)	1(9.09)	0(0.00)	0(0.00)	0(0.00)
Globulin, g/L
<20	0(0.00)	0(0.00)	0(0.00)	0(0.00)	0(0.00)
20-40	11(100.00)	11(100.00)	11(100.00)	11(100.00)	11(100.00)
>40	0(0.00)	0(0.00)	0(0.00)	0(0.00)	0(0.00)
Prealbumin, mg/L
Male <200	0(0.00)	0(0.00)	0(0.00)	0(0.00)	0(0.00)
Female <180
Male 200-430	11(100.00)	10(90.91)	11(100.00)	9(81.82)	9(81.82)
Female 180-350
Male >430	0(0.00)	1(9.09)	0(0.00)	2(18.18)	2(18.18)
Female >350
Total bilirubin, μmol/L
Male 0-26	11(100.00)	11(100.00)	10(90.91)	11(100.00)	11(100.00)
Female 0-21
Male >26	0(0.00)	0(0.00)	1(9.09)	0(0.00)	0(0.00)
Female >21
AST, U/L
Male <15	0(0.00)	0(0.00)	0(0.00)	1(9.09)	0(0.00)
Female <13
Male 15-40	11(100.00)	11(100.00)	11(100.00)	10(90.91)	11(100.00)
Female 13-35
Male >40	0(0.00)	0(0.00)	0(0.00)	0(0.00)	0(0.00)
Female >35
ALT, U/L
Male <9	0(0.00)	0(0.00)	0(0.00)	0(0.00)	0(0.00)
Female <7
Male 9-50	10(90.91)	11(100.00)	11(100.00)	11(100.00)	11(100.00)
Female 7-40
Male >50	1(9.09)	0(0.00)	0(0.00)	0(0.00)	0(0.00)
Female >40
GGT, U/L
Male <10	0(0.00)	0(0.00)	0(0.00)	0(0.00)	0(0.00)
Female <7
Male 10-60	11(100.00)	11(100.00)	11(100.00)	11(100.00)	11(100.00)
Female 7-45
Male >60	0(0.00)	0(0.00)	0(0.00)	0(0.00)	0(0.00)
Female >45
ALP/AKP, U/L
Male <45	0(0.00)	0(0.00)	0(0.00)	0(0.00)	0(0.00)
Female <35
Male 45-128	11(100.00)	11(100.00)	11(100.00)	11(100.00)	11(100.00)
Female 35-100
Male >128	0(0.00)	0(0.00)	0(0.00)	0(0.00)	0(0.00)
Female >100
Total bile acid, μmol/L
0-15	11(100.00)	11(100.00)	11(100.00)	11(100.00)	11(100.00)
>15	0(0.00)	0(0.00)	0(0.00)	0(0.00)	0(0.00)
LDH, U/L
<120	0(0.00)	0(0.00)	0(0.00)	0(0.00)	0(0.00)
120-250	11(100.00)	11(100.00)	11(100.00)	11(100.00)	11(100.00)
>250	0(0.00)	0(0.00)	0(0.00)	0(0.00)	0(0.00)
Total cholesterol, mmol/L
0-6.22	11(100.00)	10(90.91)	11(100.00)	11(100.00)	10(90.91)
>6.22	0(0.00)	1(9.09)	0(0.00)	0(0.00)	1(9.09)
Triglyceride, mmol/L
0-2.26	10(90.91)	11(100.00)	11(100.00)	11(100.00)	10(90.91)
>2.26	1(9.09)	0(0.00)	0(0.00)	0(0.00)	1(9.09)
HDL-C, mmol/L
Male ≤0.9	0(0.00)	0(0.00)	1(9.09)	0(0.00)	0(0.00)
Female ≤1.15
Male >0.9	11(100.00)	11(100.00)	10(90.91)	11(100.00)	11(100.00)
Female >1.15
LDL-C, mmol/L
<4.14	10(90.91)	8(72.73)	9(81.82)	9(81.82)	9(81.82)
≥4.14	1(9.09)	3(27.27)	2(18.18)	2(18.18)	2(18.18)
Creatine kinase, U/L
Male <50	1(9.09)	0(0.00)	0(0.00)	1(9.09)	1(9.09)
Female <40
Male 50-310	10(90.91)	11(100.00)	11(100.00)	10(90.91)	10(90.91)
Female 40-200
Male >310	0(0.00)	0(0.00)	0(0.00)	0(0.00)	0(0.00)
Female >200
CK-MB, U/L
<25	11(100.00)	11(100.00)	11(100.00)	11(100.00)	11(100.00)
≥25	0(0.00)	0(0.00)	0(0.00)	0(0.00)	0(0.00)
PT, s
<9.8	0(0.00)	0(0.00)	0(0.00)	0(0.00)	0(0.00)
9.8-12.1	11(100.00)	11(100.00)	11(100.00)	11(100.00)	11(100.00)
>12.1	0(0.00)	0(0.00)	0(0.00)	0(0.00)	0(0.00)
APTT, s
<25	0(0.00)	0(0.00)	0(0.00)	0(0.00)	0(0.00)
25-31.3	11(100.00)	11(100.00)	11(100.00)	10(90.91)	11(100.00)
>31.3	0(0.00)	0(0.00)	0(0.00)	1(9.09)	0(0.00)
PTA, s
<70	0(0.00)	0(0.00)	0(0.00)	0(0.00)	0(0.00)
70-130	6(54.55)	2(18.18)	9(81.82)	10(90.91)	3(27.27)
>130	5(45.45)	9(81.82)	2(18.18)	1(9.09)	8(72.73)
Fibrinogen, g/L
<1.8	0(0.00)	0(0.00)	0(0.00)	0(0.00)	0(0.00)
1.8-3.5	10(90.91)	10(90.91)	10(90.91)	11(100.00)	11(100.00)
>3.5	1(9.09)	1(9.09)	1(9.09)	0(0.00)	0(0.00)
INR
<0.8	0(0.00)	0(0.00)	0(0.00)	0(0.00)	0(0.00)
0.8-1.5	11(100.00)	11(100.00)	11(100.00)	11(100.00)	11(100.00)
>1.5	0(0.00)	0(0.00)	0(0.00)	0(0.00)	0(0.00)
Abbreviations: HbA1c hemoglobin A1c, FPG Fasting plasma glucose, CRP C-reactive protein, SAA serum amyloid A, BUN blood urea nitrogen, eGFR Estimated glomerular filtration rate, AST aspartate aminotransferase, ALT alanine aminotransferase, GGT γ-glutamyl transferase, ALP/AKP alkaline phosphatase, LDH lactate dehydrogenase, HDL-C high-density lipoprotein cholesterol, LDL-C low-density lipoprotein …

## Sheet: Supplementary Table S5
Supplementary Table 5. Statistical Analyses of clinical laboratory results
Laboratory findings	DAY0		DAY7			DAY28			DAY42				DAY90
	Median (Q1, Q3)		Median (Q1, Q3)	P		Median (Q1, Q3)	P		Median (Q1, Q3)	P		Median (Q1, Q3)		P
HbA1c, mmol/mol	36.6(35.5,37.7)		36.6(35.5,39.9)	0.094		39.9(39.9,43.2)	<0.001		39.9(37.7,42.1)	<0.001		38.8(36.6,42.1)		0.002
FPG, mmol/L	5.1(4.7,5.1)		4.8(4.7,5.1)	0.721		4.8(4.7,5.3)	0.309		4.6(4.2,4.8)	<0.001		4.3(3.9,4.9)		0.042
CRP, mg/L	1.0(0.8,3.5)		0.9(0.8,2.0)	0.469		1.8(0.8,3.6)	0.652		0.9(0.8,1.6)	0.074		0.8(0.8,1.7)		0.109
SAA, mg/L	4.8(4.8,5.9)		4.8(4.8,4.9)	0.375		4.8(4.8,5.4)	0.688		4.8(4.8,5.4)	0.313		4.8(4.8,5.4)		0.469
Red blood cell count, ×1012/L	5.3(4.6,5.7)		5.1(4.6,5.5)	0.591		5.1(4.5,5.3)	0.002		4.9(4.7,5.5)	0.949		4.8(4.6,5.5)		0.377
Hemoglobin，g/L	144.0(138.0,164.0)		151.0(140.0,161.0)	0.861		139.0(133.0,163.0)	0.004		146.0(138.0,162.0)	0.984		144.0(136.0,164.0)		0.395
White blood cell count, ×109/L	6.5(4.8,7.7)		6.6(4.9,7.9)	0.023		6.3(5.1,7.9)	0.083		5.8(5.3,6.9)	0.365		6.3(5.4,8.0)		0.054
Neutrophil count, ×109/L	3.6(2.5,4.6)		3.7(2.7,5.1)	0.054		3.5(3.2,4.9)	0.147		3.4(2.5,4.1)	0.413		3.9(3.1,4.7)		0.123
Lymphocyte count, ×109/L	2.0(1.6,2.3)		2.0(1.7,2.3)	0.365		2.1(1.4,2.4)	0.966		1.9(1.8,2.2)	0.917		2.1(1.6,2.5)		0.32
Monocyte count, ×109/L	0.4(0.4,0.5)		0.4(0.4,0.5)	0.815		0.4(0.4,0.5)	0.021		0.4(0.3,0.6)	0.32		0.5(0.4,0.6)		0.06
Platelet count, ×109/L	251.0(175.0,329.0)		264.0(199.0,314.0)	0.083		241.0(192.0,325.0)	0.464		226.0(210.0,321.0)	0.455		238.0(191.0,310.0)		0.915
Potassium, mmol/L	4.5(4.1,5.4)		4.2(4.0,5.2)	0.193		4.3(3.7,4.4)	0.011		4.3(3.6,4.6)	0.01		4.2(4.0,4.4)		0.019
Sodium, mmol/L	141.5(141.2,142.1)		142.4(140.6,143.2)	0.129		139.3(138.6,139.7)	<0.001		140.5(139.6,140.9)	0.021		140.5(139.6,141.5)		0.027
Chloride, mmol/L	101.6(100.0,102.4)		101.2(100.5,103.3)	0.332		101.1(99.9,102.0)	0.395		101.9(100.0,102.5)	0.831		101.6(100.5,103.9)		0.112
Bicarbonate, mmol/L	26.0(23.6,28.5)		25.4(24.3,28.5)	0.966		28.5(26.7,29.1)	0.006		25.9(25.0,26.6)	0.447		26.7(25.5,27.9)		0.898
Total calcium, mmol/L	2.3(2.3,2.4)		2.3(2.3,2.4)	0.684		2.3(2.3,2.4)	0.348		2.3(2.3,2.4)	0.253		2.3(2.2,2.4)		0.05
Magnesium, mmol/L	0.9(0.9,0.9)		0.9(0.9,0.9)	0.797		0.9(0.9,0.9)	0.943		0.9(0.9,0.9)	0.448		0.9(0.9,1.0)		0.488
BUN, mmol/L	5.4(4.5,6.7)		5.4(4.4,6.7)	0.982		5.4(5.0,6.4)	0.641		5.4(4.1,6.2)	0.182		5.1(4.4,6.0)		0.004
Creatinine, μmol/L	63.0(54.0,89.0)		64.0(52.0,91.0)	0.561		78.0(62.0,97.0)	<0.001		75.0(65.0,100.0)	<0.001		70.0(62.0,93.0)		<0.001
eGFR, ml/min	115.0(94.0,122.0)		118.0(94.0,122.0)	0.746		100.0(80.0,114.0)	<0.001		94.0(81.0,108.0)	<0.001		101.0(84.0,112.0)		<0.001
Uric acid, μmol/L	339.0(253.0,405.0)		353.0(257.0,394.0)	0.946		355.0(286.0,408.0)	0.154		332.0(293.0,392.0)	0.695		370.0(290.0,396.0)		0.197
Total protein, g/L	75.0(72.0,76.0)		75.0(71.0,79.0)	0.457		73.0(71.0,75.0)	0.023		75.0(70.0,79.0)	0.688		76.0(73.0,81.0)		0.105
Albumin, g/L	49.0(48.0,49.0)		48.0(47.0,51.0)	0.484		47.0(47.0,50.0)	0.141		47.0(46.0,50.0)	0.066		48.0(47.0,51.0)		0.484
Globulin, g/L	26.0(23.0,27.0)		27.0(24.0,28.0)	0.469		26.0(23.0,26.0)	0.25		28.0(24.0,29.0)	0.043		28.0(24.0,29.0)		0.043
Prealbumin, mg/L	305.0(274.0,382.0)		325.0(302.0,367.0)	0.365		301.0(279.0,367.0)	0.83		319.0(290.0,377.0)	0.067		297.0(285.0,375.0)		0.278
Total bilirubin, μmol/L	10.8(8.6,13.3)		10.5(8.1,11.6)	0.376		11.0(6.8,14.6)	1		11.6(9.8,13.4)	0.787		10.9(8.7,15.8)		0.749
AST, U/L	21.0(15.0,26.0)		16.0(15.0,21.0)	0.027		19.0(18.0,22.0)	0.383		17.0(16.0,21.0)	0.248		20.0(17.0,24.0)		0.614
ALT, U/L	27.0(14.0,42.0)		22.0(14.0,30.0)	0.029		20.0(17.0,28.0)	0.413		17.0(14.0,25.0)	0.184		20.0(15.0,32.0)		0.36
GGT, U/L	20.0(14.0,33.0)		18.0(12.0,34.0)	0.719		18.0(14.0,28.0)	0.033		17.0(13.0,26.0)	0.281		14.0(13.0,29.0)		0.137
ALP/AKP, U/L	59.0(55.0,76.0)		65.0(59.0,81.0)	0.013		60.0(53.0,79.0)	0.859		65.0(55.0,86.0)	0.041		61.0(55.0,87.0)		0.1
Total Bile Acid, μmol/L	2.0(1.0,3.7)		3.3(2.3,5.5)	0.006		3.0(1.8,4.8)	0.201		2.1(1.5,5.3)	0.332		2.7(2.0,4.7)		0.15
LDH, U/L	153.0(139.0,175.0)		166.0(146.0,182.0)	0.054		155.0(145.0,179.0)	0.686		156.0(145.0,169.0)	0.58		178.0(148.0,193.0)		0.004
Total cholesterol, mmol/L	4.0(3.6,5.0)		4.3(3.9,5.8)	0.026		4.5(4.1,5.3)	0.032		4.7(3.9,5.4)	0.24		4.6(3.8,5.2)		0.014
Triglyceride, mmol/L	1.3(0.7,1.5)		1.1(0.9,1.7)	0.831		1.1(0.9,1.2)	0.175		1.0(0.9,1.8)	0.7		1.2(1.0,1.6)		0.377
HDL-C, mmol/L	1.4(1.2,1.8)		1.5(1.3,1.6)	0.966		1.3(1.1,1.7)	0.198		1.4(1.2,1.6)	0.52		1.4(1.3,1.5)		0.833
LDL-C, mmol/L	2.8(2.2,3.8)		2.6(2.3,4.4)	0.123		2.9(2.3,3.8)	0.29		2.9(2.3,3.9)	0.465		2.9(2.3,3.8)		0.193
Creatine kinase, U/L	81.0(59.0,123.0)		99.0(69.0,108.0)	0.898		80.0(54.0,103.0)	0.898		96.0(58.0,114.0)	0.654		84.0(60.0,133.0)		0.539
CK-MB, U/L	12.0(12.0,15.0)		14.0(11.0,15.0)	0.871		11.0(10.0,17.0)	0.713		14.0(12.0,16.0)	0.59		14.0(14.0,16.0)		0.447
PT, s	11.1(10.9,11.1)		10.4(10.3,10.8)	<0.001		11.2(11.1,11.7)	0.004		11.3(11.1,11.5)	0.023		11.0(10.8,11.3)		0.977
APTT, s	28.7(27.5,29.5)		28.2(28.0,29.1)	0.268		30.1(29.8,31.0)	0.01		29.7(29.1,30.5)	0.029		29.5(28.4,30.1)		0.305
PTA, s	129.0(129.0,141.0)		182.0(148.0,194.0)	<0.001		124.0(103.0,129.0)	0.004		119.0(111.0,129.0)	0.049		135.0(119.0,148.0)		0.902
Fibrinogen, g/L	2.9(2.6,3.2)		2.8(2.5,2.9)	0.52		2.9(2.4,3.1)	0.413		2.9(2.3,3.1)	0.268		2.7(2.5,3.1)		0.278
INR	0.9(0.9,0.9)		0.9(0.9,0.9)	<0.001		1.0(0.9,1.0)	0.004		1.0(0.9,1.0)	0.025		0.9(0.9,1.0)		0.895
Abbreviations: Q1 lower quartile, Q3 upper quartile, HbA1c hemoglobin A1c, FPG Fasting plasma glucose, CRP C-reactive protein, SAA serum amyloid A, BUN blood urea nitrogen, eGFR Estimated glomerular filtration rate, AST aspartate aminotransferase, ALT alanine aminotransferase, GGT γ-glutamyl transferase, ALP/AKP alkaline phosphatase, LDH lactate dehydrogenase, HDL-C high-density lipoprotein chole…

## Sheet: Supplementary Table S6
Supplementary Table 6. Reported clinical features related to development of severe symptoms in COVID-19 patients
Laboratory findings	Non-severe		Severe			P	Ref	Statistical & group description
	n	Median (interquartile range)	n	Median (interquartile range)
		or mean ± SD		or mean ± SD
Potassium, mmol/L	926	3.9(3.6-4.2)	173	3.8(3.5-4.1)		0.007	Guan, W. J. et al.1	The medians and interquartile ranges were converted into means and standard deviations using Wan’s method, and then tested by two independent sample t test.
	95	4.0 (3.7‐4.5)	40	3.8 (3.5‐4.3)		0.055	Wan, S. et al. 2	The Mann-Whitney test was used.
Sodium, mmol/L	926	138.4(136.6-140.4)	173	138.0(136.0-140.0)		0.048	Guan, W. J. et al.1	The medians and interquartile ranges were converted into means and standard deviations using Wan’s method, and then tested by two independent sample t test.
	95	139.0 (137.2‐141)	40	136.5 (133‐138)		<0.0001	Wan, S. et al.2	The Mann-Whitney test was used.
HbA1c, mmol/mol	55	59.57(25.14)	58	74.87(38.26)		<0.001	O'Malley, G. et al.3	Grouped by non-hospitalization (non-severe) vs. hospitalization (Severe). Two-sample T test was used.
	144	55.19	44	63.93		0.034	Smith, S. M. et al.4	Grouped by not intubated (non-severe) vs. intubated (Severe). Two-sample T test was used.
Creatinine	89	70.0 (28.5)	62	81.5 (33.0)		0.003	Ren, H. et al.5	Two-sample T test was used.
	132	3/132	54	5/54		0.045	Zhou, F. et al.6	Grouped by survivor (non-severe) vs. non-survivor (severe). Patients classified as having elevated (>133 μmol/L) or normal (≤133 μmol/L) serum creatinine. Data are n/N (%) and tested by chi-square test.
PT	137	11.4 (10.4–12.6)	54	12.1 (11.2–13.7)		0·0004	Zhou, F. et al. 6	Grouped by survivor (non-severe) vs. non-survivor (severe).
	Non-severe		Severe			Overall P	Ref	Statistical & group description
	Moderate		Severe		Critical
	(n=149)		( n=145)		(n=86)
PT	13.00 (12.50–13.70)		13.00 (12.50–13.70)		16.60 (14.00–21.98)	<0.0001	Liao, D. et al.7	The Kruskal-Wallis test was used.
APTT	36.20 (33.38–39.70)		37.60 (35.13–42.48)		38.80 (34.23–48.15)	0.0018		The Kruskal-Wallis test was used.
1 Guan, W. J. et al. Clinical Characteristics of Coronavirus Disease 2019 in China. N Engl J Med 382, 1708-1720, doi:10.1056/NEJMoa2002032 (2020).
2 Wan, S. et al. Clinical features and treatment of COVID-19 patients in northeast Chongqing. J Med Virol 92, 797-806, doi:10.1002/jmv.25783 (2020).
3 O'Malley, G. et al. COVID-19 Hospitalization in Adults with Type 1 Diabetes: Results from the T1D Exchange Multicenter Surveillance Study. J Clin Endocrinol Metab 106, e936-e942, doi:10.1210/clinem/dgaa825 (2021).
4 Smith, S. M. et al. Impaired glucose metabolism in patients with diabetes, prediabetes, and obesity is associated with severe COVID-19. J Med Virol 93, 409-415, doi:10.1002/jmv.26227 (2021).
5 Ren, H. et al. Association of the insulin resistance marker TyG index with the severity and mortality of COVID-19. Cardiovasc Diabetol 19, 58, doi:10.1186/s12933-020-01035-2 (2020).
6 Zhou, F. et al. Clinical course and risk factors for mortality of adult inpatients with COVID-19 in Wuhan, China: a retrospective cohort study. Lancet 395, 1054-1062, doi:10.1016/S0140-6736(20)30566-3 (2020).
7 Liao, D. et al. Haematological characteristics and risk factors in the classification and prognosis evaluation of COVID-19: a retrospective cohort study. Lancet Haematol 7, e671-e678, doi:10.1016/S2352-3026(20)30217-9 (2020).

## Sheet: Supplementary Table S7
Supplementary Table 7. Comparison between cohort A&B in laboratory test values from the baseline
			DAY0		DAY7			DAY28			DAY 42			DAY 90
			Median (Q1, Q3)		Median (Q1, Q3)	P value		Median (Q1, Q3)	P value		Median (Q1, Q3)	P value		Median (Q1, Q3)	P value
HbA1c, mmol/mol	cohort A		36.6(34.4,37.7)		39.9(37.7,41.0)	0.004		43.2(39.9,44.3)	0.067		42.1(38.8,42.1)	0.360		41.0(38.8,42.1)	0.271
	cohort B		36.1(35.5,36.6)		36.1(35.5,36.6)			39.9(39.9,41.0)			39.3(37.7,41.0)			38.8(36.6,41.0)
FPG, mmol/L	cohort A		5.1(4.9,5.1)		4.8(4.7,4.9)	0.715		4.7(4.3,5.1)	0.272		4.8(4.7,4.8)	0.314		4.3(3.9,4.6)	0.855
	cohort B		5.0(4.7,5.2)		5.0(4.7,5.2)			5.1(4.8,5.5)			4.4(4.2,4.6)			4.2(4.1,4.9)
CRP, mg/L	cohort A		1.0(0.9,3.5)		0.9(0.8,2.5)	0.076		3.6(1.8,4.7)	0.200		1.0(0.8,1.6)	0.647		0.9(0.8,1.7)	0.461
	cohort B		0.9(0.8,1.1)		1.0(0.8,1.6)			0.9(0.8,1.8)			0.9(0.8,1.0)			0.8(0.8,1.5)
SAA, mg/L	cohort A		4.8(4.8,5.2)		4.8(4.8,4.8)	0.709		4.8(4.8,5.6)	0.848		4.8(4.8,4.9)	0.848		4.8(4.8,4.8)	0.400
	cohort B		4.9(4.8,5.9)		4.8(4.8,5.3)			4.8(4.8,4.8)			4.8(4.8,6.5)			5.2(4.8,5.6)
Red blood cell count, ×1012/L	cohort A		5.4(4.7,5.5)		5.5(4.8,5.6)	0.013		5.2(4.3,5.2)	0.022		5.2(4.7,5.4)	0.647		5.4(4.7,5.4)	0.584
	cohort B		5.1(4.6,5.7)		4.9(4.6,5.4)			4.9(4.5,5.5)			4.9(4.8,5.5)			4.7(4.6,5.8)
Hemoglobin, g/L	cohort A		144.0(138.0,158.0)		151.0(141.0,161.0)	0.008		136.0(133.0,153.0)	0.010		148.0(138.0,150.0)	0.522		148.0(136.0,153.0)	0.927
	cohort B		148.0(140.0,164.0)		147.0(140.0,157.0)			146.0(138.0,165.0)			146.0(143.0,162.0)			142.5(136.0,170.0)
White blood cell count, ×109/L	cohort A		7.0(4.4,7.7)		6.9(4.9,7.9)	0.647		7.3(5.1,7.9)	0.715		5.8(5.0,6.6)	0.465		6.1(5.0,8.0)	0.584
	cohort B		5.8(4.8,7.1)		6.6(5.4,6.7)			5.9(5.2,7.7)			6.1(5.4,6.9)			6.5(5.7,7.7)
Neutrophil count, ×109/L	cohort A		3.6(2.5,4.6)		3.4(2.7,5.1)	0.465		4.4(3.2,4.9)	0.855		3.0(2.5,4.1)	0.361		3.3(3.1,4.7)	0.855
	cohort B		3.3(2.8,4.5)		4.0(3.3,4.4)			3.5(3.3,4.6)			3.7(3.0,3.9)			4.0(3.3,4.4)
Lymphocyte count, ×109/L	cohort A		2.1(1.5,2.3)		2.1(2.1,2.4)	0.144		2.1(2.0,2.1)	0.855		1.9(1.9,2.2)	0.715		1.8(1.8,2.3)	0.855
	cohort B		2.0(1.7,2.2)		1.9(1.7,2.0)			2.3(1.4,2.4)			1.9(1.8,2.2)			2.1(1.6,2.5)
Monocyte count, ×109/L	cohort A		0.5(0.4,0.5)		0.5(0.3,0.5)	0.142		0.4(0.4,0.5)	0.647		0.3(0.3,0.4)	0.100		0.5(0.3,0.5)	0.234
	cohort B		0.4(0.4,0.4)		0.4(0.4,0.4)			0.5(0.4,0.5)			0.5(0.4,0.7)			0.5(0.4,0.6)
Platelet count, ×109/L	cohort A		329.0(214.0,332.0)		314.0(215.0,365.0)	1.000		325.0(234.0,333.0)	0.580		321.0(211.0,364.0)	1.000		310.0(204.0,352.0)	0.715
	cohort B		235.5(175.0,254.0)		237.5(197.0,273.0)			236.5(192.0,244.0)			219.0(180.0,270.0)			219.5(163.0,249.0)
Potassium, mmol/L	cohort A		5.4(5.1,5.4)		5.2(4.6,5.3)	0.715		4.4(4.4,4.5)	0.010		4.4(4.3,4.6)	0.011		4.2(4.0,4.4)	0.006
	cohort B		4.2(3.7,4.3)		4.0(3.7,4.1)			3.9(3.6,4.3)			3.9(3.6,4.3)			4.1(3.9,4.2)
Sodium, mmol/L	cohort A		141.3(141.2,141.4)		142.3(141.2,142.4)	0.855		139.3(138.6,139.6)	0.361		140.6(140.2,140.9)	0.201		140.4(139.9,141.5)	0.199
	cohort B		142.1(141.5,142.6)		143.0(140.6,143.3)			139.4(138.8,139.7)			140.3(139.6,140.5)			140.8(139.4,141.2)
Chloride, mmol/L	cohort A		101.7(101.3,101.9)		101.2(100.5,103.0)	0.100		101.1(101.0,101.9)	0.583		102.4(102.0,102.5)	0.855		103.2(101.5,103.9)	0.855
	cohort B		101.5(99.1,102.4)		101.6(100.5,103.7)			101.2(98.1,102.2)			100.5(100.0,101.9)			101.1(100.1,103.6)
Bicarbonate, mmol/L	cohort A		25.4(22.9,26.0)		24.6(24.2,24.9)	0.715		28.5(27.0,28.8)	0.006		25.0(24.7,25.9)	0.201		26.9(25.5,27.7)	0.068
	cohort B		27.9(26.0,28.9)		27.6(25.4,29.7)			27.9(26.6,29.4)			26.6(25.6,27.1)			26.5(25.9,28.2)
Total calcium, mmol/L	cohort A		2.4(2.3,2.4)		2.3(2.3,2.4)	0.712		2.3(2.3,2.4)	0.464		2.3(2.3,2.4)	0.461		2.3(2.2,2.4)	0.855
	cohort B		2.3(2.3,2.4)		2.3(2.3,2.3)			2.3(2.3,2.4)			2.3(2.3,2.3)			2.3(2.3,2.3)
Magnesium, mmol/L	cohort A		0.9(0.8,0.9)		0.9(0.8,0.9)	0.271		0.9(0.8,0.9)	0.409		0.9(0.8,0.9)	0.574		0.9(0.9,0.9)	0.927
	cohort B		0.9(0.9,1.0)		0.9(0.9,0.9)			0.9(0.9,0.9)			0.9(0.9,0.9)			1.0(0.9,1.0)
BUN, mmol/L	cohort A		4.5(4.4,5.4)		4.7(4.4,5.0)	0.465		5.3(5.0,5.4)	0.144		5.4(4.1,6.0)	0.028		4.7(3.7,5.1)	0.170
	cohort B		6.5(5.4,8.2)		6.7(6.7,7.4)			5.8(5.1,7.6)			5.4(4.5,6.9)			5.9(4.6,7.1)
Creatinine, μmol/L	cohort A		63.0(61.0,71.0)		64.0(56.0,70.0)	0.927		78.0(69.0,80.0)	0.640		75.0(73.0,83.0)	0.582		70.0(69.0,83.0)	0.854
	cohort B		76.0(51.0,89.0)		72.0(52.0,91.0)			81.5(60.0,97.0)			83.5(64.0,100.0)			77.5(62.0,93.0)
eGFR, ml/min	cohort A		115.0(104.0,116.0)		118.0(102.0,120.0)	0.854		100.0(80.0,112.0)	0.356		91.0(87.0,106.0)	0.199		99.0(93.0,106.0)	0.271
	cohort B		110.5(94.0,122.0)		107.5(94.0,122.0)			106.0(80.0,114.0)			100.0(81.0,108.0)			106.0(84.0,112.0)
Uric acid, μmol/L	cohort A		375.0(339.0,405.0)		368.0(353.0,394.0)	0.464		366.0(355.0,408.0)	0.170		386.0(332.0,410.0)	0.855		387.0(312.0,407.0)	0.522
	cohort B		316.0(253.0,340.0)		290.0(257.0,362.0)			316.0(286.0,389.0)			312.5(282.0,338.0)			337.5(290.0,376.0)
Total protein, g/L	cohort A		76.0(72.0,80.0)		79.0(77.0,80.0)	0.198		74.0(73.0,77.0)	0.925		75.0(72.0,79.0)	0.853		75.0(74.0,81.0)	0.406
	cohort B		74.0(72.0,75.0)		74.0(71.0,75.0)			72.5(71.0,73.0)			73.0(70.0,77.0)			76.5(73.0,79.0)
Albumin, g/L	cohort A		49.0(48.0,50.0)		49.0(49.0,55.0)	0.060		50.0(46.0,51.0)	0.852		47.0(46.0,51.0)	0.711		48.0(47.0,51.0)	0.925
	cohort B		49.0(48.0,49.0)		48.0(47.0,48.0)			47.0(47.0,48.0)			47.5(46.0,48.0)			47.5(47.0,50.0)
Globulin, g/L	cohort A		27.0(24.0,28.0)		28.0(24.0,30.0)	0.513		26.0(24.0,28.0)	0.830		28.0(26.0,28.0)	0.638		28.0(26.0,28.0)	0.638
	cohort B		26.0(23.0,26.0)		26.0(23.0,27.0)			25.5(23.0,26.0)			26.5(24.0,29.0)			26.5(24.0,29.0)
Prealbumin, mg/L	cohort A		298.0(276.0,375.0)		358.0(302.0,399.0)	0.028		284.0(279.0,301.0)	0.784		319.0(318.0,377.0)	0.273		287.0(285.0,346.0)	0.584
	cohort B		324.5(274.0,382.0)		314.0(302.0,341.0)			329.0(299.0,367.0)			317.5(287.0,352.0)			331.0(294.0,375.0)
Total bilirubin, μmol/L	cohort A		10.8(9.4,10.8)		10.5(10.4,11.3)	0.465		10.3(7.1,13.2)	0.201		11.4(9.8,13.4)	0.410		9.1(8.7,9.6)	0.273
	cohort B		10.4(8.3,13.3)		9.6(8.1,11.6)			12.1(6.6,15.2)			11.8(10.8,12.7)			12.0(10.9,15.8)
AST, U/L	cohort A		23.0(21.0,27.0)		21.0(16.0,24.0)	0.854		19.0(18.0,23.0)	0.712		19.0(16.0,21.0)	0.313		22.0(20.0,24.0)	0.518
	cohort B		18.5(15.0,26.0)		15.5(15.0,19.0)			18.5(18.0,19.0)			17.0(16.0,19.0)			20.0(17.0,22.0)
ALT, U/L	cohort A		34.0(27.0,42.0)		29.0(20.0,33.0)	0.714		22.0(18.0,38.0)	0.712		17.0(16.0,25.0)	0.410		23.0(20.0,32.0)	0.583
	cohort B		22.5(14.0,30.0)		18.5(14.0,25.0)			20.0(17.0,21.0)			17.5(14.0,24.0)			18.0(15.0,30.0)
GGT, U/L	cohort A		26.0(20.0,38.0)		24.0(17.0,41.0)	0.926		22.0(18.0,28.0)	0.169		26.0(17.0,26.0)	0.309		22.0(14.0,29.0)	0.408
	cohort B		17.5(14.0,21.0)		16.5(12.0,22.0)			16.0(14.0,18.0)			15.5(13.0,19.0)			14.0(13.0,18.0)
ALP/AKP, U/L	cohort A		59.0(58.0,86.0)		65.0(60.0,100.0)	0.196		69.0(60.0,80.0)	0.268		65.0(60.0,103.0)	0.234		61.0(55.0,100.0)	0.409
	cohort B		59.5(55.0,62.0)		63.5(59.0,68.0)			57.5(53.0,61.0)			61.5(54.0,70.0)			59.0(56.0,62.0)
Total Bile Acid, μmol/L	cohort A		3.4(1.0,3.6)		2.7(2.3,4.0)	0.097		3.3(1.8,4.8)	0.855		1.5(1.2,2.3)	0.028		2.7(1.2,4.7)	0.314
	cohort B		1.9(1.7,3.7)		3.8(3.0,5.5)			2.6(1.7,3.0)			3.7(2.1,5.6)			3.5(2.6,4.5)
LDH, U/L	cohort A		59.0(58.0,86.0)		65.0(60.0,100.0)	0.196		69.0(60.0,80.0)	0.268		65.0(60.0,103.0)	0.234		61.0(55.0,100.0)	0.409
	cohort B		59.5(55.0,62.0)		63.5(59.0,68.0)			57.5(53.0,61.0)			61.5(54.0,70.0)			59.0(56.0,62.0)
Total cholesterol, mmol/L	cohort A		4.0(3.9,5.0)		4.4(4.1,5.8)	0.273		4.8(4.3,5.3)	0.715		4.4(3.7,5.2)	0.068		4.9(3.8,5.2)	0.715
	cohort B		4.2(3.6,4.9)		4.3(3.9,4.8)			4.4(4.1,5.1)			4.7(4.2,5.4)			4.4(3.9,5.2)
Triglyceride, mmol/L	cohort A		1.4(1.3,1.5)		1.1(0.9,1.4)	0.465		1.2(1.1,1.2)	0.584		1.4(0.9,1.5)	0.465		1.2(1.0,1.6)	0.028
	cohort B		1.0(0.7,1.5)		1.1(1.0,1.7)			0.9(0.7,1.2)			1.0(0.9,1.9)			1.3(1.0,1.5)
HDL-C, mmol/L	cohort A		1.3(1.3,1.4)		1.4(1.4,1.5)	0.144		1.2(1.1,1.3)	0.464		1.3(1.1,1.4)	0.855		1.3(1.3,1.4)	0.410
	cohort B		1.6(1.1,1.9)		1.6(1.3,1.9)			1.6(1.3,1.7)			1.5(1.3,1.7)			1.5(1.4,1.6)
LDL-C, mmol/L	cohort A		2.9(2.5,3.8)		3.1(2.6,4.4)	0.361		3.5(2.6,3.8)	0.234		3.0(2.3,3.9)	0.100		3.5(2.3,3.8)	0.584
	cohort B		2.5(1.8,3.6)		2.5(2.2,3.4)			2.8(2.3,3.5)			2.8(2.6,3.7)			2.7(2.1,3.5)
Creatine kinase, U/L	cohort A		95.0(59.0,116.0)		100.0(69.0,107.0)	0.465		54.0(49.0,94.0)	0.584		96.0(65.0,110.0)	0.855		84.0(65.0,115.0)	0.200
	cohort B		77.0(64.0,185.0)		96.5(87.0,120.0)			82.5(76.0,103.0)			94.5(58.0,175.0)			81.0(60.0,217.0)
CK-MB, U/L	cohort A		12.0(11.0,12.0)		14.0(12.0,14.0)	0.043		17.0(13.0,18.0)	0.007		13.0(12.0,14.0)	0.463		15.0(14.0,16.0)	0.511
	cohort B		12.0(12.0,15.0)		12.5(10.0,15.0)			10.0(9.0,11.0)			15.0(13.0,16.0)			14.0(14.0,16.0)
PT, s	cohort A		11.0(10.9,11.1)		10.4(10.3,10.4)	0.168		11.2(11.1,11.4)	0.462		11.3(11.2,11.4)	0.644		10.9(10.9,11.0)	0.460
	cohort B		11.1(10.9,11.4)		10.7(10.4,11.2)			11.2(11.1,11.7)			11.2(11.1,11.9)			11.0(10.8,11.4)
APTT, s	cohort A		28.5(28.5,30.5)		28.2(28.0,28.9)	0.119		30.1(29.2,30.1)	0.201		29.4(29.1,29.7)	0.035		30.0(28.4,30.1)	0.170
	cohort B		28.8(27.3,29.4)		28.4(28.1,29.1)			30.5(30.1,31.2)			30.4(29.4,30.7)			29.4(29.1,30.1)
PTA, s	cohort A		135.0(129.0,141.0)		182.0(182.0,194.0)	0.120		124.0(115.0,129.0)	0.312		119.0(115.0,124.0)	0.465		141.0(135.0,141.0)	0.522
	cohort B		129.0(115.0,141.0)		160.0(124.0,182.0)			124.0(103.0,129.0)			124.0(97.0,129.0)			135.0(115.0,148.0)
Fibrinogen, g/L	cohort A		3.0(2.6,3.0)		2.8(2.7,2.9)	0.045		2.9(2.7,3.0)	0.100		2.9(2.6,3.1)	0.200		2.6(2.5,2.7)	0.465
	cohort B		2.9(2.6,3.4)		2.7(2.1,2.9)			2.7(2.3,3.1)			2.8(2.3,3.1)			2.9(2.5,3.1)
INR	cohort A		0.9(0.9,0.9)		0.9(0.9,0.9)	0.168		1.0(0.9,1.0)	0.517		1.0(1.0,1.0)	1.000		0.9(0.9,0.9)	0.644
	cohort B		0.9(0.9,1.0)		0.9(0.9,1.0)			1.0(0.9,1.0)			1.0(0.9,1.0)			0.9(0.9,1.0)
Note: The P values were calculated by the Wilcoxon rank sum test through comparing the laboratory measurements at each time point after subtracting the corresponding baseline, between cohorts A and B

## Sheet: Supplementary table S8
Supplementary table 8. Top 50 differentially expressed genes amongst cell types
p_val	avg_log2FC	pct.1	pct.2	p_val_adj	cluster	gene
0	4.38961	0.996	0.03	0	B.cells	CD79A
0	4.06451	0.973	0.012	0	B.cells	MS4A1
0	3.31462	0.757	0.009	0	B.cells	IGHM
0	3.2691	1	0.856	0	B.cells	CD74
0	3.07229	1	0.311	0	B.cells	HLA-DRA
0	2.86192	0.875	0.008	0	B.cells	BANK1
0	2.83313	0.857	0.003	0	B.cells	LINC00926
0	2.80935	0.866	0.213	0	B.cells	CD83
0	2.65222	0.897	0.173	0	B.cells	HLA-DQB1
0	2.6402	0.83	0.055	0	B.cells	RALGPS2
0	2.43522	0.783	0.018	0	B.cells	TNFRSF13C
0	2.39245	0.994	0.457	0	B.cells	HLA-DPB1
0	2.32886	0.977	0.39	0	B.cells	HLA-DRB5
0	2.24812	0.716	0.005	0	B.cells	FAM129C
0	2.23139	0.729	0.063	0	B.cells	CD79B
0	2.20161	0.999	0.897	0	B.cells	CD37
0	2.19773	0.992	0.449	0	B.cells	HLA-DPA1
0	2.19557	0.574	0.006	0	B.cells	FCER2
0	2.17093	0.938	0.292	0	B.cells	HLA-DRB1
0	2.14798	0.781	0.092	0	B.cells	HLA-DQA1
0	2.07172	0.749	0.084	0	B.cells	SWAP70
0	2.02983	0.682	0.034	0	B.cells	AFF3
0	1.98304	0.705	0.112	0	B.cells	HLA-DQA2
0	1.97609	0.958	0.643	0	B.cells	EZR
0	1.97231	0.575	0.004	0	B.cells	IGHD
0	1.93974	0.604	0.001	0	B.cells	PAX5
0	1.92921	0.35	0.002	0	B.cells	TCL1A
0	1.85679	0.564	0.002	0	B.cells	FCRL1
0	1.79689	0.318	0.004	0	B.cells	IGLC2
0	1.72831	0.664	0.208	0	B.cells	BACH2
0	1.68963	0.512	0.002	0	B.cells	FCRLA
0	1.68649	0.576	0.006	0	B.cells	BLK
0	1.68029	0.555	0.019	0	B.cells	ADAM28
0	1.64925	0.648	0.095	0	B.cells	IRF8
0	1.62458	0.79	0.19	0	B.cells	HLA-DMA
0	1.61182	0.587	0.086	0	B.cells	MEF2C
0	1.60999	0.522	0.006	0	B.cells	COBLL1
0	1.60996	0.803	0.43	0	B.cells	HERPUD1
0	1.54503	0.525	0.023	0	B.cells	CD40
0	1.54245	0.545	0.081	0	B.cells	HVCN1
0	1.49484	0.514	0.029	0	B.cells	TCF4
0	1.49314	0.79	0.35	0	B.cells	TAGAP
0	1.48113	0.646	0.12	0	B.cells	HLA-DMB
0	1.47075	0.49	0.006	0	B.cells	POU2AF1
0	1.46536	0.788	0.329	0	B.cells	SYNGR2
0	1.46203	0.489	0.002	0	B.cells	CD19
0	1.46089	0.877	0.299	0	B.cells	LYN
0	1.43944	0.567	0.236	0	B.cells	SNX9
0	1.38703	0.499	0.099	0	B.cells	NFKBID
0	1.38413	0.403	0.001	0	B.cells	VPREB3
0	1.50811	0.982	0.509	0	CD4.T	LTB
0	1.35309	0.964	0.429	0	CD4.T	IL7R
0	1.28804	0.617	0.146	0	CD4.T	AQP3
0	1.0606	0.767	0.335	0	CD4.T	CD5
0	1.01721	0.57	0.155	0	CD4.T	INPP4B
0	0.940595	0.477	0.173	0	CD4.T	GATA3
0	0.915232	0.672	0.388	0	CD4.T	ITGB1
0	0.89373	0.955	0.67	0	CD4.T	LDHB
0	0.886193	0.72	0.351	0	CD4.T	PBXIP1
0	0.839086	0.996	0.931	0	CD4.T	ZFP36L2
0	0.827202	0.543	0.184	0	CD4.T	MAL
0	0.822997	0.853	0.59	0	CD4.T	TNFAIP3
0	0.817362	0.784	0.456	0	CD4.T	ARHGAP15
0	0.795632	0.756	0.384	0	CD4.T	CD6
0	0.783206	0.871	0.41	0	CD4.T	TCF7
0	0.781431	0.888	0.673	0	CD4.T	GSTK1
0	0.771786	0.592	0.287	0	CD4.T	PAG1
0	0.770067	0.584	0.285	0	CD4.T	SOCS3
0	0.762187	0.483	0.145	0	CD4.T	TRAT1
0	0.739246	0.424	0.116	0	CD4.T	CD28
0	0.726351	0.812	0.494	0	CD4.T	CD69
0	0.719461	0.858	0.589	0	CD4.T	DNAJB1
0	0.709401	0.735	0.408	0	CD4.T	S1PR1
0	0.705283	0.644	0.271	0	CD4.T	RCAN3
0	0.702622	0.976	0.607	0	CD4.T	IL32
0	0.695176	0.651	0.317	0	CD4.T	FLT3LG
0	0.689452	0.407	0.15	0	CD4.T	TRADD
0	0.685292	0.692	0.341	0	CD4.T	CD2
0	0.682296	0.535	0.234	0	CD4.T	CD4
0	0.672962	0.618	0.313	0	CD4.T	ITM2A
0	0.638714	0.981	0.901	0	CD4.T	FXYD5
0	0.63748	0.542	0.273	0	CD4.T	ARID5B
0	0.625569	0.387	0.155	0	CD4.T	HIVEP2
0	0.61859	0.677	0.295	0	CD4.T	CAMK4
0	0.616735	0.463	0.22	0	CD4.T	GPRIN3
0	0.614597	0.98	0.871	0	CD4.T	KLF2
0	0.609281	0.914	0.719	0	CD4.T	FYB
0	0.584814	0.404	0.148	0	CD4.T	CD82
0	0.580631	0.439	0.176	0	CD4.T	TESPA1
0	0.576617	0.702	0.471	0	CD4.T	SPTAN1
0	0.573888	0.859	0.735	0	CD4.T	JUN
0	0.570302	0.496	0.225	0	CD4.T	TRAC
0	0.569631	0.952	0.837	0	CD4.T	HINT1
0	0.56849	0.544	0.276	0	CD4.T	DGKA
0	0.562785	0.718	0.471	0	CD4.T	EML4
0	0.561831	0.987	0.903	0	CD4.T	SARAF
0	0.560734	0.322	0.09	0	CD4.T	TNFRSF25
0	0.557199	0.772	0.498	0	CD4.T	LEPROTL1
0	0.549745	0.423	0.237	0	CD4.T	CORO1B
0	0.548118	0.784	0.587	0	CD4.T	SLC2A3
0	1.89386	0.897	0.231	0	CD4.T.Naive	LEF1
0	1.58215	0.933	0.373	0	CD4.T.Naive	TCF7
0	1.5407	0.803	0.232	0	CD4.T.Naive	CCR7
0	1.32965	0.756	0.259	0	CD4.T.Naive	CAMK4
0	1.32603	0.623	0.149	0	CD4.T.Naive	MAL
0	1.31548	0.6	0.195	0	CD4.T.Naive	IL6ST
0	1.25362	0.689	0.243	0	CD4.T.Naive	RCAN3
0	1.1729	0.867	0.495	0	CD4.T.Naive	PIK3IP1
0	1.16981	0.942	0.405	0	CD4.T.Naive	IL7R
0	1.1453	0.949	0.656	0	CD4.T.Naive	LDHB
0	1.1295	0.736	0.37	0	CD4.T.Naive	NOSIP
0	1.12025	0.965	0.487	0	CD4.T.Naive	LTB
0	1.03655	0.595	0.289	0	CD4.T.Naive	MAML2
0	0.999361	0.987	0.898	0	CD4.T.Naive	SARAF
0	0.967511	0.614	0.277	0	CD4.T.Naive	ABLIM1
0	0.949186	0.792	0.479	0	CD4.T.Naive	LEPROTL1
0	0.936554	0.817	0.484	0	CD4.T.Naive	SELL
0	0.923031	0.442	0.134	0	CD4.T.Naive	TRAT1
0	0.92295	0.564	0.258	0	CD4.T.Naive	DGKA
0	0.920917	0.508	0.199	0	CD4.T.Naive	SATB1
0	0.917236	0.88	0.61	0	CD4.T.Naive	C12orf57
0	0.896382	0.736	0.484	0	CD4.T.Naive	NDFIP1
0	0.893482	0.48	0.207	0	CD4.T.Naive	CHMP7
0	0.85879	0.555	0.279	0	CD4.T.Naive	ITPKB
0	0.843984	0.442	0.161	0	CD4.T.Naive	TESPA1
0	0.831793	0.721	0.508	0	CD4.T.Naive	TGFBR2
0	0.820914	0.431	0.159	0	CD4.T.Naive	INPP4B
0	0.818331	0.92	0.708	0	CD4.T.Naive	FYB
0	0.808137	0.512	0.222	0	CD4.T.Naive	OXNAD1
0	0.802221	0.999	0.998	0	CD4.T.Naive	RPL32
0	0.798469	0.402	0.154	0	CD4.T.Naive	MLLT3
0	0.792704	0.588	0.311	0	CD4.T.Naive	FLT3LG
0	0.788698	0.999	0.998	0	CD4.T.Naive	RPS12
0	0.782991	0.997	0.996	0	CD4.T.Naive	RPS13
0	0.777931	0.999	0.997	0	CD4.T.Naive	RPS3A
0	0.776396	0.532	0.253	0	CD4.T.Naive	BCL11B
0	0.775403	0.456	0.202	0	CD4.T.Naive	ACTN1
0	0.772579	0.609	0.328	0	CD4.T.Naive	PDE3B
0	0.772293	0.394	0.146	0	CD4.T.Naive	SERINC5
0	0.771374	0.672	0.409	0	CD4.T.Naive	GIMAP7
0	0.768071	0.989	0.964	0	CD4.T.Naive	EEF1B2
0	0.760952	0.841	0.605	0	CD4.T.Naive	FOXP1
0	0.753082	0.369	0.14	0	CD4.T.Naive	PRKCA
0	0.749748	0.999	0.998	0	CD4.T.Naive	RPL30
0	0.746677	0.995	0.983	0	CD4.T.Naive	RPS5
0	0.734066	0.316	0.084	0	CD4.T.Naive	TRABD2A
0	0.727111	0.99	0.97	0	CD4.T.Naive	RPL22
0	0.714702	0.369	0.143	0	CD4.T.Naive	TTN
0	0.712645	0.997	0.994	0	CD4.T.Naive	RPS25
0	0.70565	0.996	0.992	0	CD4.T.Naive	RPL5
0	3.77063	0.983	0.014	0	CD4.Tprolif	MKI67
0	3.75479	0.882	0.047	0	CD4.Tprolif	HIST1H1B
0	3.06905	0.899	0.009	0	CD4.Tprolif	RRM2
0	3.02424	0.958	0.006	0	CD4.Tprolif	TYMS
0	2.73927	0.798	0.013	0	CD4.Tprolif	HIST1H3B
0	2.54282	0.866	0.011	0	CD4.Tprolif	TOP2A
0	2.45355	0.882	0.014	0	CD4.Tprolif	NUSAP1
0	2.26447	0.882	0.012	0	CD4.Tprolif	CENPF
0	2.26045	0.739	0.021	0	CD4.Tprolif	HIST1H2AJ
0	2.07774	0.891	0.015	0	CD4.Tprolif	MYBL2
0	1.93846	0.689	0.002	0	CD4.Tprolif	UBE2C
0	1.92252	0.916	0.05	0	CD4.Tprolif	PTTG1
0	1.88698	0.807	0.007	0	CD4.Tprolif	TPX2
0	1.84241	0.916	0.009	0	CD4.Tprolif	TK1
0	1.83933	0.933	0.013	0	CD4.Tprolif	CDT1
0	1.75298	0.739	0.004	0	CD4.Tprolif	CCNA2
0	1.68564	0.891	0.033	0	CD4.Tprolif	MCM4
0	1.67285	0.849	0.003	0	CD4.Tprolif	BIRC5
0	1.66045	0.882	0.02	0	CD4.Tprolif	CDCA7
9.68224e-306	2.96796	0.714	0.041	2.22498e-301	CD4.Tprolif	HIST1H2AI
3.38943e-268	2.11035	0.95	0.086	7.78891e-264	CD4.Tprolif	MCM7
1.30339e-222	1.70813	0.882	0.084	2.99518e-218	CD4.Tprolif	SMC4
1.54312e-220	3.5795	1	0.133	3.5461e-216	CD4.Tprolif	STMN1
1.35983e-202	2.18064	0.916	0.107	3.1249e-198	CD4.Tprolif	PCNA
2.0116e-201	2.14498	0.765	0.07	4.62266e-197	CD4.Tprolif	HIST1H2AH
1.54515e-197	1.87382	0.916	0.105	3.55075e-193	CD4.Tprolif	MCM3
7.22496e-165	2.5795	0.966	0.164	1.6603e-160	CD4.Tprolif	DUT
1.6043e-158	1.78791	0.882	0.12	3.68668e-154	CD4.Tprolif	MCM5
8.93407e-149	1.75217	0.681	0.068	2.05305e-144	CD4.Tprolif	HIST1H3H
9.39166e-142	1.96805	0.882	0.124	2.1582e-137	CD4.Tprolif	HIST1H2AM
8.36869e-125	1.69537	0.815	0.119	1.92313e-120	CD4.Tprolif	HIST1H2AG
2.86985e-108	1.69343	0.63	0.078	6.5949e-104	CD4.Tprolif	HIST1H4F
2.20591e-105	1.7739	0.958	0.224	5.06917e-101	CD4.Tprolif	HN1
1.05562e-104	1.72494	0.975	0.236	2.42582e-100	CD4.Tprolif	NASP
1.3516e-81	1.96047	0.992	0.469	3.10597e-77	CD4.Tprolif	H2AFV
2.20681e-81	2.88801	0.992	0.532	5.07124e-77	CD4.Tprolif	HMGB2
6.89906e-81	3.29993	1	0.524	1.5854e-76	CD4.Tprolif	TUBA1B
7.215e-81	2.44631	0.992	0.519	1.65801e-76	CD4.Tprolif	H2AFZ
5.03439e-80	3.19469	0.992	0.534	1.1569e-75	CD4.Tprolif	TUBB
2.05301e-74	2.35139	0.992	0.721	4.71783e-70	CD4.Tprolif	HMGN2
1.59505e-72	2.15074	1	0.93	3.66543e-68	CD4.Tprolif	GAPDH
1.69923e-72	1.78629	1	0.975	3.90482e-68	CD4.Tprolif	PFN1
3.48759e-72	1.82328	1	0.89	8.01447e-68	CD4.Tprolif	HMGB1
9.79948e-71	1.66108	1	0.898	2.25192e-66	CD4.Tprolif	CORO1A
2.23007e-68	1.9757	1	0.947	5.12471e-64	CD4.Tprolif	ACTG1
7.48504e-68	1.73547	0.941	0.351	1.72006e-63	CD4.Tprolif	PRDX1
1.76073e-67	1.74944	1	0.998	4.04616e-63	CD4.Tprolif	ACTB
2.21737e-66	1.72166	0.992	0.633	5.09552e-62	CD4.Tprolif	SLC25A5
1.63238e-58	2.38936	0.95	0.398	3.7512e-54	CD4.Tprolif	HIST1H1D
8.95257e-33	2.20512	0.975	0.71	2.0573e-28	CD4.Tprolif	HIST1H1E
0	1.8787	0.453	0.006	0	CD4.Treg	FOXP3
0	1.48675	0.448	0.038	0	CD4.Treg	CTLA4
0	1.46871	0.547	0.174	0	CD4.Treg	TTN
0	1.43714	0.561	0.128	0	CD4.Treg	STAM
0	1.22573	0.975	0.646	0	CD4.Treg	IL32
0	1.21909	0.715	0.299	0	CD4.Treg	ARID5B
0	1.17173	0.315	0.019	0	CD4.Treg	IL2RA
0	1.15723	0.383	0.062	0	CD4.Treg	IKZF2
0	1.14161	0.741	0.389	0	CD4.Treg	PBXIP1
0	1.12094	0.315	0.045	0	CD4.Treg	F5
0	1.11759	0.732	0.416	0	CD4.Treg	ITGB1
0	1.08679	0.39	0.076	0	CD4.Treg	TIGIT
0	1.06296	0.581	0.275	0	CD4.Treg	GBP5
0	1.03968	0.376	0.106	0	CD4.Treg	RGS1
0	1.03157	0.5	0.197	0	CD4.Treg	AQP3
0	0.89564	0.438	0.152	0	CD4.Treg	CASK
0	0.867069	0.302	0.067	0	CD4.Treg	TBC1D4
0	0.861501	0.551	0.25	0	CD4.Treg	CD27
0	0.826246	0.354	0.107	0	CD4.Treg	PLCL1
0	0.82314	0.933	0.559	0	CD4.Treg	LTB
0	0.776401	0.41	0.148	0	CD4.Treg	CD28
0	0.740275	0.928	0.701	0	CD4.Treg	LDHB
6.73154e-304	0.686196	0.969	0.844	1.54691e-299	CD4.Treg	AES
5.74547e-298	0.828024	0.866	0.695	1.32031e-293	CD4.Treg	GSTK1
4.44852e-279	0.868488	0.538	0.253	1.02227e-274	CD4.Treg	TRAC
5.09098e-276	0.719465	0.324	0.11	1.16991e-271	CD4.Treg	FAS
5.81505e-264	0.743103	0.617	0.311	1.3363e-259	CD4.Treg	RCAN3
2.42891e-253	0.760235	0.748	0.46	5.58163e-249	CD4.Treg	FCMR
9.20694e-245	0.675605	0.676	0.334	2.11575e-240	CD4.Treg	LEF1
1.9379e-237	0.857547	0.641	0.374	4.45329e-233	CD4.Treg	SLFN5
5.86755e-235	0.801814	0.788	0.535	1.34836e-230	CD4.Treg	SELL
9.42873e-229	0.875384	0.72	0.495	2.16672e-224	CD4.Treg	SPTAN1
4.57189e-227	0.741964	0.87	0.729	1.05062e-222	CD4.Treg	SMCHD1
3.85827e-225	0.755097	0.65	0.378	8.8663e-221	CD4.Treg	CD2
8.20499e-223	0.845152	0.49	0.238	1.88551e-218	CD4.Treg	PRDM1
3.68944e-222	0.709584	0.707	0.432	8.47832e-218	CD4.Treg	SKAP1
7.94703e-222	0.793543	0.749	0.528	1.82623e-217	CD4.Treg	IL10RA
5.01948e-213	0.73582	0.759	0.533	1.15348e-208	CD4.Treg	EPB41
9.25992e-212	0.721569	0.557	0.303	2.12793e-207	CD4.Treg	OPTN
5.06645e-210	0.676643	0.821	0.582	1.16427e-205	CD4.Treg	ETS1
5.5832e-210	0.683952	0.35	0.149	1.28302e-205	CD4.Treg	SHMT2
2.98802e-205	0.716241	0.378	0.168	6.86646e-201	CD4.Treg	TTC39C
5.06821e-199	0.747696	0.782	0.575	1.16467e-194	CD4.Treg	SAMHD1
1.15733e-196	0.728485	0.402	0.186	2.65954e-192	CD4.Treg	FAM160B1
1.66082e-175	0.683512	0.648	0.425	3.81657e-171	CD4.Treg	ISG20
2.3179e-169	0.78966	0.414	0.206	5.32654e-165	CD4.Treg	GATA3
9.94572e-159	0.690769	0.744	0.601	2.28553e-154	CD4.Treg	USP15
1.95411e-153	0.715954	0.574	0.37	4.49055e-149	CD4.Treg	MAP3K1
4.59031e-144	0.677816	0.535	0.33	1.05485e-139	CD4.Treg	PIM2
2.07655e-136	0.710561	0.671	0.477	4.77192e-132	CD4.Treg	TRBC2
0	1.79849	0.931	0.242	0	CD4.Tte	GZMH
0	1.38713	0.823	0.415	0	CD4.Tte	ITGB1
0	1.12245	0.767	0.38	0	CD4.Tte	CD5
0	1.09774	0.681	0.234	0	CD4.Tte	TGFBR3
0	1.0764	0.99	0.645	0	CD4.Tte	IL32
0	1.04644	0.993	0.372	0	CD4.Tte	CCL5
0	1.01737	0.988	0.869	0	CD4.Tte	CD52
0	1.00674	0.786	0.423	0	CD4.Tte	CD6
0	0.979086	0.933	0.655	0	CD4.Tte	AHNAK
0	0.976429	0.827	0.427	0	CD4.Tte	SYNE1
0	0.954522	0.833	0.31	0	CD4.Tte	GZMA
0	0.94493	0.61	0.264	0	CD4.Tte	CD4
0	0.93432	0.896	0.518	0	CD4.Tte	SYNE2
0	0.908704	0.962	0.715	0	CD4.Tte	CD99
0	0.896223	0.46	0.145	0	CD4.Tte	AUTS2
0	0.878374	0.794	0.533	0	CD4.Tte	YWHAQ
0	0.877558	0.69	0.327	0	CD4.Tte	RORA
0	0.873201	0.711	0.377	0	CD4.Tte	CD2
0	0.872607	0.997	0.383	0	CD4.Tte	NKG7
0	0.86744	0.632	0.233	0	CD4.Tte	TBX21
0	0.859858	0.965	0.796	0	CD4.Tte	FLNA
0	0.851544	0.842	0.464	0	CD4.Tte	CD3G
0	0.845646	0.589	0.271	0	CD4.Tte	FAM46C
0	0.806572	0.453	0.138	0	CD4.Tte	LAIR2
0	0.78874	0.501	0.197	0	CD4.Tte	MYBL1
0	0.786694	0.792	0.275	0	CD4.Tte	GNLY
0	0.775809	0.567	0.238	0	CD4.Tte	C12orf75
0	0.769776	1	0.995	0	CD4.Tte	HLA-C
0	0.765762	0.359	0.106	0	CD4.Tte	CD320
0	0.747342	0.5	0.174	0	CD4.Tte	ADGRG1
0	0.743661	1	0.999	0	CD4.Tte	B2M
0	0.739329	0.495	0.174	0	CD4.Tte	KLRG1
0	0.735781	0.977	0.631	0	CD4.Tte	CD3E
0	0.735273	0.991	0.784	0	CD4.Tte	S100A4
0	0.692371	0.994	0.939	0	CD4.Tte	SH3BGRL3
0	0.678565	0.949	0.364	0	CD4.Tte	CST7
0	0.663925	0.983	0.915	0	CD4.Tte	CALM1
0	0.66118	0.937	0.587	0	CD4.Tte	EFHD2
7.76819e-305	0.791428	0.443	0.171	1.78513e-300	CD4.Tte	SYTL2
2.45992e-301	0.8221	0.547	0.255	5.6529e-297	CD4.Tte	ATP2B4
1.78811e-298	0.816496	0.435	0.166	4.10908e-294	CD4.Tte	CX3CR1
2.23988e-279	0.799892	0.793	0.525	5.14724e-275	CD4.Tte	P2RY8
1.68727e-275	0.739984	0.65	0.344	3.87735e-271	CD4.Tte	ITM2A
4.23663e-269	0.665331	0.828	0.485	9.73578e-265	CD4.Tte	CD3D
2.2944e-259	0.767702	0.556	0.28	5.27254e-255	CD4.Tte	ZBTB38
2.06388e-245	0.714747	0.56	0.259	4.74279e-241	CD4.Tte	KLRB1
2.52706e-242	0.695917	0.598	0.306	5.80718e-238	CD4.Tte	SYTL3
4.90473e-212	0.707331	0.531	0.275	1.12711e-207	CD4.Tte	GBP5
9.73729e-211	0.665751	0.831	0.652	2.23763e-206	CD4.Tte	KLF3
7.70825e-208	0.679951	0.712	0.46	1.77135e-203	CD4.Tte	ITGAL
0	2.32273	0.61	0.091	0	CD8.T	GZMK
0	2.21565	0.894	0.219	0	CD8.T	CD8A
0	1.90668	0.999	0.346	0	CD8.T	CCL5
0	1.70454	0.779	0.173	0	CD8.T	CD8B
0	1.65149	0.928	0.532	0	CD8.T	DUSP2
0	1.64617	0.664	0.172	0	CD8.T	CMC1
0	1.23074	0.969	0.338	0	CD8.T	CST7
0	1.16599	0.902	0.439	0	CD8.T	GZMM
0	1.13737	0.99	0.358	0	CD8.T	NKG7
0	1.11178	0.65	0.23	0	CD8.T	GZMH
0	1.11038	0.815	0.289	0	CD8.T	GZMA
0	1.07214	0.889	0.634	0	CD8.T	PIK3R1
0	1.05635	0.814	0.411	0	CD8.T	SYNE1
0	1.0456	0.987	0.631	0	CD8.T	IL32
0	0.966345	0.492	0.16	0	CD8.T	KLRG1
0	0.839837	0.478	0.24	0	CD8.T	PPP1R16B
0	0.820275	0.82	0.471	0	CD8.T	CD3D
0	0.813573	0.544	0.269	0	CD8.T	ZBTB38
0	0.811493	0.49	0.208	0	CD8.T	LYAR
0	0.807413	0.837	0.506	0	CD8.T	SYNE2
0	0.7953	0.786	0.451	0	CD8.T	CD3G
0	0.790569	0.978	0.617	0	CD8.T	CD3E
0	0.786432	0.741	0.517	0	CD8.T	P2RY8
0	0.779148	0.866	0.635	0	CD8.T	FYN
0	0.771084	0.718	0.44	0	CD8.T	CD81
0	0.757861	0.371	0.125	0	CD8.T	SH2D1A
0	0.749415	0.534	0.261	0	CD8.T	FAM46C
0	0.742728	0.527	0.228	0	CD8.T	PYHIN1
0	0.739731	0.387	0.122	0	CD8.T	F2R
0	0.723797	0.433	0.176	0	CD8.T	SAMD3
0	0.721919	0.777	0.588	0	CD8.T	AKNA
0	0.716527	0.521	0.322	0	CD8.T	TUBA4A
0	0.71625	0.696	0.468	0	CD8.T	TRBC2
0	0.713508	0.522	0.224	0	CD8.T	TGFBR3
0	0.701817	0.927	0.706	0	CD8.T	CD99
0	0.699267	0.865	0.405	0	CD8.T	CTSW
0	0.695222	0.389	0.133	0	CD8.T	FCRL6
0	0.694213	0.684	0.451	0	CD8.T	ITGAL
0	0.693445	0.511	0.227	0	CD8.T	C12orf75
0	0.688495	0.648	0.369	0	CD8.T	RUNX3
0	0.687024	0.936	0.741	0	CD8.T	HCST
0	0.674487	0.568	0.336	0	CD8.T	ITM2A
0	0.650083	0.59	0.364	0	CD8.T	PPP2R5C
0	0.6487	0.545	0.327	0	CD8.T	CBLB
0	0.645414	0.75	0.543	0	CD8.T	RARRES3
0	0.643852	0.802	0.611	0	CD8.T	DNAJB1
0	0.64193	0.983	0.912	0	CD8.T	CALM1
0	0.639309	0.601	0.37	0	CD8.T	CD2
0	0.629615	0.3	0.104	0	CD8.T	TOX
0	0.625156	0.46	0.245	0	CD8.T	TRAC
0	2.33506	0.665	0.026	0	CD8.T.Naive	RP11-291B21.2
0	2.33409	0.957	0.129	0	CD8.T.Naive	CD8B
0	1.57793	0.938	0.278	0	CD8.T.Naive	LEF1
0	1.57337	0.7	0.097	0	CD8.T.Naive	NELL2
0	1.25274	0.85	0.271	0	CD8.T.Naive	CCR7
0	1.19198	0.68	0.199	0	CD8.T.Naive	ACTN1
0	1.15644	0.804	0.33	0	CD8.T.Naive	PDE3B
0	1.121	0.943	0.415	0	CD8.T.Naive	TCF7
0	0.987794	0.732	0.273	0	CD8.T.Naive	RCAN3
0	0.976151	0.667	0.229	0	CD8.T.Naive	OXNAD1
0	0.974639	0.798	0.392	0	CD8.T.Naive	NOSIP
0	0.97216	0.972	0.676	0	CD8.T.Naive	LDHB
0	0.968649	0.885	0.191	0	CD8.T.Naive	CD8A
0	0.95269	0.904	0.52	0	CD8.T.Naive	PIK3IP1
0	0.938053	0.717	0.293	0	CD8.T.Naive	ABLIM1
0	0.932322	0.835	0.493	0	CD8.T.Naive	NDFIP1
0	0.927866	0.65	0.239	0	CD8.T.Naive	NUCB2
0	0.923268	0.839	0.513	0	CD8.T.Naive	TGFBR2
0	0.90497	0.773	0.296	0	CD8.T.Naive	CAMK4
0	0.859782	0.771	0.404	0	CD8.T.Naive	RGS10
0	0.833743	0.513	0.164	0	CD8.T.Naive	THEMIS
0	0.813887	0.857	0.497	0	CD8.T.Naive	LEPROTL1
0	0.807895	0.647	0.307	0	CD8.T.Naive	MAML2
0	0.807598	1	0.998	0	CD8.T.Naive	RPS12
0	0.806254	0.998	0.983	0	CD8.T.Naive	RPS5
0	0.800926	0.996	0.965	0	CD8.T.Naive	EEF1B2
0	0.77619	0.952	0.445	0	CD8.T.Naive	IL7R
0	0.776152	0.574	0.216	0	CD8.T.Naive	SATB1
0	0.772788	0.987	0.9	0	CD8.T.Naive	NPM1
0	0.768354	0.922	0.626	0	CD8.T.Naive	C12orf57
0	0.7522	0.999	0.998	0	CD8.T.Naive	RPL32
0	0.738592	1	0.997	0	CD8.T.Naive	RPS3A
0	0.724015	0.448	0.152	0	CD8.T.Naive	TTN
0	0.717774	0.431	0.122	0	CD8.T.Naive	APBA2
0	0.713862	0.999	0.995	0	CD8.T.Naive	RPS6
0	0.713092	0.576	0.191	0	CD8.T.Naive	MAL
0	0.711852	0.575	0.222	0	CD8.T.Naive	CD27
0	0.708754	0.386	0.121	0	CD8.T.Naive	C1orf228
0	0.707619	0.64	0.56	0	CD8.T.Naive	RPS4Y1
0	0.704617	0.67	0.324	0	CD8.T.Naive	FLT3LG
0	0.69425	0.993	0.904	0	CD8.T.Naive	SARAF
0	0.693501	0.789	0.457	0	CD8.T.Naive	MGAT4A
0	0.688215	0.474	0.17	0	CD8.T.Naive	LDLRAP1
0	0.682822	0.849	0.507	0	CD8.T.Naive	SELL
0	0.680775	1	0.999	0	CD8.T.Naive	RPL13
0	0.67841	0.999	0.996	0	CD8.T.Naive	RPS13
0	0.675819	0.998	0.987	0	CD8.T.Naive	RPL10A
0	0.673394	0.989	0.933	0	CD8.T.Naive	RPS28
0	0.668517	0.381	0.095	0	CD8.T.Naive	TRABD2A
0	0.668013	0.458	0.159	0	CD8.T.Naive	SERINC5
0	3.39502	0.895	0.132	0	CD8.Tprolif	STMN1
0	3.18327	0.844	0.013	0	CD8.Tprolif	MKI67
0	2.9193	0.814	0.008	0	CD8.Tprolif	RRM2
0	2.91853	0.844	0.005	0	CD8.Tprolif	TYMS
0	2.8949	0.737	0.046	0	CD8.Tprolif	HIST1H1B
0	2.61501	0.625	0.04	0	CD8.Tprolif	HIST1H2AI
0	2.46158	0.883	0.163	0	CD8.Tprolif	DUT
0	2.33783	0.663	0.012	0	CD8.Tprolif	HIST1H3B
0	2.13836	0.839	0.085	0	CD8.Tprolif	MCM7
0	1.98615	0.834	0.106	0	CD8.Tprolif	PCNA
0	1.90085	0.776	0.014	0	CD8.Tprolif	MYBL2
0	1.85751	0.758	0.013	0	CD8.Tprolif	NUSAP1
0	1.80329	0.699	0.069	0	CD8.Tprolif	HIST1H2AH
0	1.78462	0.844	0.104	0	CD8.Tprolif	MCM3
0	1.77383	0.602	0.02	0	CD8.Tprolif	HIST1H2AJ
0	1.72869	0.788	0.032	0	CD8.Tprolif	MCM4
0	1.67785	0.829	0.119	0	CD8.Tprolif	MCM5
0	1.65875	0.806	0.019	0	CD8.Tprolif	CDCA7
0	1.64709	0.786	0.008	0	CD8.Tprolif	TK1
0	1.61725	0.686	0.011	0	CD8.Tprolif	CENPF
0	1.60181	0.839	0.101	0	CD8.Tprolif	CXCR3
0	1.59694	0.653	0.01	0	CD8.Tprolif	TOP2A
0	1.58846	0.778	0.049	0	CD8.Tprolif	PTTG1
0	1.54706	0.663	0.006	0	CD8.Tprolif	TPX2
0	1.51188	0.719	0.002	0	CD8.Tprolif	BIRC5
2.24892e-272	1.50755	0.719	0.123	5.16802e-268	CD8.Tprolif	HIST1H2AM
3.14371e-272	1.83755	0.913	0.284	7.22424e-268	CD8.Tprolif	IDH2
2.2545e-257	1.64546	0.857	0.235	5.18084e-253	CD8.Tprolif	NASP
3.09634e-246	1.85408	0.931	0.254	7.11539e-242	CD8.Tprolif	CD8A
5.03181e-245	3.23171	0.992	0.523	1.15631e-240	CD8.Tprolif	TUBA1B
4.15132e-227	3.01216	0.985	0.533	9.53973e-223	CD8.Tprolif	TUBB
5.46837e-211	1.67391	1	0.975	1.25663e-206	CD8.Tprolif	PFN1
1.50428e-209	2.38074	0.949	0.531	3.45683e-205	CD8.Tprolif	HMGB2
3.85674e-203	2.42555	0.941	0.518	8.86279e-199	CD8.Tprolif	H2AFZ
7.58025e-200	1.48186	1	0.951	1.74194e-195	CD8.Tprolif	PPIA
7.72123e-199	2.08101	1	0.93	1.77434e-194	CD8.Tprolif	GAPDH
1.33833e-195	2.09658	0.959	0.721	3.07547e-191	CD8.Tprolif	HMGN2
8.04233e-191	1.64763	0.926	0.469	1.84813e-186	CD8.Tprolif	H2AFV
7.02459e-188	1.60561	1	0.998	1.61425e-183	CD8.Tprolif	ACTB
5.81409e-184	1.52808	0.99	0.898	1.33608e-179	CD8.Tprolif	CORO1A
1.15409e-183	1.48085	0.903	0.351	2.65209e-179	CD8.Tprolif	TXN
7.17317e-177	1.55208	0.987	0.89	1.64839e-172	CD8.Tprolif	HMGB1
7.26341e-177	1.70137	0.959	0.633	1.66913e-172	CD8.Tprolif	RAN
1.02093e-173	1.53791	0.865	0.333	2.3461e-169	CD8.Tprolif	HMGA1
9.71211e-169	1.49185	0.934	0.551	2.23184e-164	CD8.Tprolif	DEK
1.51168e-168	1.58416	0.959	0.648	3.47383e-164	CD8.Tprolif	ENO1
3.07443e-156	1.69068	0.992	0.947	7.06503e-152	CD8.Tprolif	ACTG1
4.76161e-153	1.54741	0.916	0.316	1.09422e-148	CD8.Tprolif	GZMA
9.89614e-124	1.94544	0.883	0.398	2.27413e-119	CD8.Tprolif	HIST1H1D
2.4506e-58	1.7858	0.946	0.71	5.63149e-54	CD8.Tprolif	HIST1H1E
0	2.60702	0.945	0.206	0	CD8.Tte	CD8A
0	2.25274	0.96	0.201	0	CD8.Tte	GZMH
0	1.79724	0.998	0.336	0	CD8.Tte	CCL5
0	1.72595	1	0.348	0	CD8.Tte	NKG7
0	1.497	0.988	0.232	0	CD8.Tte	GNLY
0	1.45716	0.757	0.166	0	CD8.Tte	CD8B
0	1.39778	0.982	0.328	0	CD8.Tte	CST7
0	1.33864	0.343	0.022	0	CD8.Tte	TRGV2
0	1.32357	0.635	0.146	0	CD8.Tte	ADGRG1
0	1.31172	0.847	0.202	0	CD8.Tte	GZMB
0	1.25677	0.673	0.209	0	CD8.Tte	TGFBR3
0	1.23055	0.847	0.403	0	CD8.Tte	SYNE1
0	1.18805	0.751	0.397	0	CD8.Tte	ITGB1
0	1.18022	0.87	0.44	0	CD8.Tte	CD3G
0	1.16611	0.841	0.279	0	CD8.Tte	GZMA
0	1.15776	0.682	0.206	0	CD8.Tte	TBX21
0	1.15682	0.934	0.394	0	CD8.Tte	CTSW
0	1.15461	0.734	0.199	0	CD8.Tte	KLRD1
0	1.11621	0.532	0.119	0	CD8.Tte	FCRL6
0	1.09621	0.965	0.7	0	CD8.Tte	CD99
0	1.08843	0.9	0.281	0	CD8.Tte	PRF1
0	1.08213	0.97	0.786	0	CD8.Tte	FLNA
0	1.07251	0.989	0.626	0	CD8.Tte	IL32
0	1.05319	0.623	0.215	0	CD8.Tte	C12orf75
0	1.04149	0.454	0.12	0	CD8.Tte	LAIR2
0	1.03794	0.885	0.498	0	CD8.Tte	SYNE2
0	0.988737	0.52	0.154	0	CD8.Tte	KLRG1
0	0.974208	0.872	0.435	0	CD8.Tte	GZMM
0	0.972023	0.948	0.567	0	CD8.Tte	EFHD2
0	0.96378	0.751	0.443	0	CD8.Tte	ITGAL
0	0.94474	0.767	0.378	0	CD8.Tte	ZEB2
0	0.930713	0.442	0.15	0	CD8.Tte	CX3CR1
0	0.908107	1	0.995	0	CD8.Tte	HLA-C
0	0.896713	0.828	0.465	0	CD8.Tte	CD3D
0	0.89574	0.468	0.129	0	CD8.Tte	C1orf21
0	0.895074	0.597	0.182	0	CD8.Tte	S1PR5
0	0.870806	0.946	0.737	0	CD8.Tte	HCST
0	0.866424	0.406	0.091	0	CD8.Tte	PRSS23
0	0.853087	0.901	0.641	0	CD8.Tte	AHNAK
0	0.848814	0.493	0.18	0	CD8.Tte	MYBL1
0	0.836159	0.976	0.611	0	CD8.Tte	CD3E
0	0.829925	0.409	0.116	0	CD8.Tte	F2R
0	0.826049	0.508	0.241	0	CD8.Tte	ATP2B4
0	0.813055	0.591	0.29	0	CD8.Tte	SYTL3
0	0.808992	0.425	0.157	0	CD8.Tte	SYTL2
0	0.808196	0.974	0.863	0	CD8.Tte	CD52
0	0.787156	0.572	0.209	0	CD8.Tte	MATK
0	0.783715	0.536	0.223	0	CD8.Tte	PYHIN1
0	0.778106	0.525	0.249	0	CD8.Tte	TPST2
0	0.776552	0.898	0.653	0	CD8.Tte	LITAF
0	2.85235	0.85	0.118	0	CD8B.T	GZMK
0	1.84711	0.551	0.011	0	CD8B.T	FXYD2
0	1.50633	0.558	0.011	0	CD8B.T	RP5-1028K7.2
0	1.46525	0.551	0.043	0	CD8B.T	CTLA4
0	1.25197	0.497	0.012	0	CD8B.T	MYB
1.45079e-279	1.10218	0.541	0.057	3.33392e-275	CD8B.T	MT1F
7.20135e-257	1.12783	0.442	0.042	1.65487e-252	CD8B.T	MT1E
2.01459e-244	1.17647	0.616	0.079	4.62952e-240	CD8B.T	CD38
1.04795e-226	2.18359	0.935	0.253	2.4082e-222	CD8B.T	CD27
1.98401e-190	1.06811	0.639	0.104	4.55925e-186	CD8B.T	SIRPG
2.14356e-187	1.82928	0.922	0.276	4.92589e-183	CD8B.T	NUCB2
9.63966e-161	1.27632	0.507	0.08	2.21519e-156	CD8B.T	TIGIT
1.81782e-141	1.09819	0.602	0.12	4.17736e-137	CD8B.T	FLNB
1.21295e-140	1.06282	0.687	0.151	2.78736e-136	CD8B.T	CD28
3.02901e-132	1.42686	0.83	0.26	6.96066e-128	CD8B.T	SPTBN1
9.03457e-131	1.30419	1	0.997	2.07614e-126	CD8B.T	TMSB4X
1.20273e-130	1.76926	0.976	0.677	2.76388e-126	CD8B.T	CNN2
8.6015e-125	1.16423	0.616	0.141	1.97662e-120	CD8B.T	CLDND1
1.70405e-123	1.70342	0.963	0.463	3.91592e-119	CD8B.T	FCMR
2.77323e-121	1.81057	0.857	0.338	6.37287e-117	CD8B.T	MT2A
7.74054e-120	1.92867	0.997	0.947	1.77878e-115	CD8B.T	ACTG1
3.24232e-119	1.57311	0.935	0.427	7.45084e-115	CD8B.T	ISG20
1.08885e-110	1.45823	0.952	0.57	2.50218e-106	CD8B.T	SEPT6
3.79286e-109	1.09081	1	0.965	8.716e-105	CD8B.T	ARHGDIB
1.26535e-107	1.2818	0.99	0.863	2.90776e-103	CD8B.T	LIMD2
1.31305e-104	1.30502	0.963	0.518	3.01739e-100	CD8B.T	LCK
1.58046e-104	1.35576	0.973	0.463	3.63189e-100	CD8B.T	TCF7
2.09777e-102	1.32301	0.949	0.569	4.82068e-98	CD8B.T	GYPC
1.16977e-96	1.18615	0.986	0.835	2.68813e-92	CD8B.T	RAC2
1.86942e-95	1.21618	0.949	0.489	4.29593e-91	CD8B.T	CD3D
1.96173e-94	1.41595	0.605	0.17	4.50806e-90	CD8B.T	PMAIP1
1.8878e-93	1.30485	0.759	0.27	4.33817e-89	CD8B.T	BRD7
3.40085e-92	1.08602	0.949	0.48	7.81516e-88	CD8B.T	CCDC109B
1.30486e-89	1.1307	0.993	0.703	2.99857e-85	CD8B.T	LDHB
5.12242e-89	1.10017	0.976	0.783	1.17713e-84	CD8B.T	GMFG
6.62419e-87	1.12251	1	0.975	1.52224e-82	CD8B.T	PFN1
1.54766e-84	1.18707	0.806	0.325	3.55653e-80	CD8B.T	GBP2
3.83837e-82	1.0853	0.912	0.385	8.82057e-78	CD8B.T	CD5
2.67316e-81	1.22951	0.609	0.179	6.14293e-77	CD8B.T	TTN
5.1971e-79	1.05528	0.983	0.898	1.19429e-74	CD8B.T	CORO1A
6.76594e-77	1.13935	0.871	0.42	1.55481e-72	CD8B.T	OGT
9.35543e-76	1.09864	0.857	0.377	2.14988e-71	CD8B.T	SLFN5
4.70284e-72	1.33878	0.837	0.429	1.08071e-67	CD8B.T	NOSIP
1.2254e-69	1.08519	0.718	0.272	2.81597e-65	CD8B.T	RNF19A
1.81857e-66	1.13319	0.898	0.479	4.17908e-62	CD8B.T	TRBC2
1.36044e-61	1.05967	0.867	0.494	3.12629e-57	CD8B.T	RCSD1
1.87087e-57	1.03732	0.731	0.315	4.29926e-53	CD8B.T	TMEM2
3.36232e-57	1.13547	0.898	0.626	7.72662e-53	CD8B.T	UCP2
5.06026e-52	1.14187	0.565	0.209	1.16285e-47	CD8B.T	ISG15
7.05495e-44	1.0553	0.847	0.538	1.62123e-39	CD8B.T	SELL
0	2.63133	0.971	0.249	0	MAIT	KLRB1
0	2.27414	0.876	0.103	0	MAIT	GZMK
0	1.65941	0.501	0.006	0	MAIT	SLC4A10
0	1.61714	0.951	0.545	0	MAIT	DUSP2
0	1.60107	0.475	0.017	0	MAIT	TRAV1-2
0	1.54077	0.982	0.482	0	MAIT	IL7R
0	1.39033	0.613	0.192	0	MAIT	AQP3
0	1.25435	0.638	0.23	0	MAIT	ERN1
0	1.25194	0.605	0.174	0	MAIT	PHACTR2
0	1.2496	0.655	0.168	0	MAIT	KLRG1
0	1.22092	0.95	0.593	0	MAIT	SPOCK2
0	1.21798	0.542	0.123	0	MAIT	NCR3
0	1.19169	0.915	0.614	0	MAIT	TNFAIP3
0	1.18408	0.397	0.012	0	MAIT	LTK
0	1.12973	0.982	0.848	0	MAIT	CXCR4
0	1.1219	0.731	0.324	0	MAIT	RORA
0	1.10127	0.555	0.167	0	MAIT	SYTL2
0	1.07874	0.861	0.524	0	MAIT	CD69
0	1.02803	0.742	0.398	0	MAIT	PARP8
0	1.01565	0.569	0.234	0	MAIT	PRDM1
0	0.967199	0.645	0.394	0	MAIT	SLC7A5
0	0.960754	0.973	0.717	0	MAIT	ARL4C
0	0.960689	0.414	0.08	0	MAIT	ZBTB16
0	0.958984	0.333	0.04	0	MAIT	CCR6
0	0.955835	0.995	0.937	0	MAIT	ZFP36L2
0	0.93455	0.765	0.478	0	MAIT	ID2
0	0.931379	0.779	0.494	0	MAIT	EML4
0	0.915665	0.64	0.247	0	MAIT	CD8A
0	0.906048	0.987	0.643	0	MAIT	IL32
0	0.891677	0.546	0.235	0	MAIT	GPR65
0	0.88071	0.388	0.159	0	MAIT	FURIN
0	0.870635	0.54	0.195	0	MAIT	MYBL1
0	0.857097	0.748	0.454	0	MAIT	DDIT4
0	0.847788	0.953	0.841	0	MAIT	NFKBIA
0	0.846816	0.551	0.216	0	MAIT	LYAR
0	0.841217	0.481	0.184	0	MAIT	PDE4D
0	0.839024	0.333	0.066	0	MAIT	DPP4
0	0.831946	0.331	0.097	0	MAIT	PLXND1
0	0.821097	0.674	0.346	0	MAIT	TC2N
0	0.805054	0.487	0.22	0	MAIT	BHLHE40
0	0.790874	0.57	0.273	0	MAIT	GBP5
0	0.790794	0.631	0.384	0	MAIT	PRNP
0	0.783788	0.532	0.268	0	MAIT	CERK
0	0.783438	0.584	0.27	0	MAIT	FAM46C
0	0.780681	0.921	0.557	0	MAIT	LTB
1.3504e-304	0.777523	0.481	0.239	3.10323e-300	MAIT	CH17-373J23.1
6.6327e-272	0.745408	0.871	0.733	1.52419e-267	MAIT	GADD45B
1.24842e-270	0.760363	0.677	0.458	2.86888e-266	MAIT	IER5
1.39087e-230	0.740757	0.423	0.218	3.19621e-226	MAIT	CREM
7.30582e-211	0.764133	0.886	0.747	1.67888e-206	MAIT	JUN
0	6.41781	0.999	0.083	0	Mono.C	S100A8
0	6.1152	0.999	0.115	0	Mono.C	S100A9
0	4.77089	0.999	0.133	0	Mono.C	LYZ
0	3.84422	0.944	0.019	0	Mono.C	S100A12
0	3.60396	0.989	0.055	0	Mono.C	FCN1
0	3.57516	0.97	0.03	0	Mono.C	CD14
0	3.56398	0.963	0.032	0	Mono.C	VCAN
0	3.55918	0.989	0.171	0	Mono.C	CEBPD
0	3.36105	0.996	0.316	0	Mono.C	GPX1
0	3.22207	0.433	0.026	0	Mono.C	THBS1
0	3.21784	0.997	0.461	0	Mono.C	NEAT1
0	3.17326	0.999	0.119	0	Mono.C	CST3
0	3.15458	0.849	0.049	0	Mono.C	MAFB
0	3.02134	0.582	0.017	0	Mono.C	CXCL8
0	3.00559	0.996	0.503	0	Mono.C	SAT1
0	2.9757	0.607	0.019	0	Mono.C	G0S2
0	2.94934	1	0.256	0	Mono.C	TYROBP
0	2.90542	0.996	0.398	0	Mono.C	CTSS
0	2.86695	0.985	0.098	0	Mono.C	SPI1
0	2.80542	0.991	0.584	0	Mono.C	FOS
0	2.79457	0.993	0.34	0	Mono.C	S100A11
0	2.79359	0.944	0.045	0	Mono.C	CSTA
0	2.77818	0.914	0.152	0	Mono.C	NAMPT
0	2.77765	0.879	0.056	0	Mono.C	MNDA
0	2.73113	0.959	0.125	0	Mono.C	TYMP
0	2.7189	1	0.824	0	Mono.C	S100A6
0	2.71009	0.993	0.187	0	Mono.C	AIF1
0	2.70613	0.85	0.055	0	Mono.C	PLAUR
0	2.62941	0.937	0.222	0	Mono.C	RGS2
0	2.6004	0.883	0.036	0	Mono.C	FPR1
0	2.57935	0.958	0.055	0	Mono.C	SERPINA1
0	2.57457	1	0.987	0	Mono.C	FTL
0	2.57382	0.793	0.13	0	Mono.C	SGK1
0	2.57374	0.976	0.369	0	Mono.C	TKT
0	2.5384	0.927	0.112	0	Mono.C	LGALS3
0	2.53474	0.892	0.03	0	Mono.C	CSF3R
0	2.52834	0.999	0.704	0	Mono.C	PSAP
0	2.52177	1	0.993	0	Mono.C	FTH1
0	2.49861	0.938	0.158	0	Mono.C	GRN
0	2.49247	0.821	0.039	0	Mono.C	C5AR1
0	2.38174	0.919	0.069	0	Mono.C	CD68
0	2.37162	0.982	0.167	0	Mono.C	FCER1G
0	2.37039	0.869	0.033	0	Mono.C	MS4A6A
0	2.30217	0.708	0.028	0	Mono.C	LGALS2
0	2.26992	0.983	0.415	0	Mono.C	TSPO
0	2.26801	0.976	0.104	0	Mono.C	LST1
0	2.26597	0.946	0.24	0	Mono.C	APLP2
0	2.2572	0.857	0.19	0	Mono.C	GLUL
0	2.25515	0.897	0.22	0	Mono.C	NCF1
0	2.25335	0.998	0.767	0	Mono.C	VIM
0	2.81263	1	0.232	0	Mono.I	CST3
0	2.41382	1	0.29	0	Mono.I	AIF1
0	2.4089	1	0.742	0	Mono.I	PSAP
0	2.31769	1	0.369	0	Mono.I	HLA-DRA
0	2.25252	0.899	0.214	0	Mono.I	SGK1
0	2.24545	0.959	0.164	0	Mono.I	MARCKS
0	2.2397	0.97	0.15	0	Mono.I	MAFB
0	2.22433	0.931	0.187	0	Mono.I	IFITM3
0	2.20105	1	0.494	0	Mono.I	HLA-DPA1
0	2.18068	0.994	0.232	0	Mono.I	TYMP
0	2.17466	0.997	0.439	0	Mono.I	HLA-DRB5
0	2.16714	0.996	0.17	0	Mono.I	SERPINA1
0	2.14873	1	0.988	0	Mono.I	FTL
0	2.12654	0.999	0.211	0	Mono.I	SPI1
0	2.12489	0.993	0.175	0	Mono.I	FCN1
0	2.10158	1	0.566	0	Mono.I	SAT1
0	2.09679	1	0.559	0	Mono.I	COTL1
0	2.08265	0.968	0.133	0	Mono.I	CPVL
0	2.08194	0.993	0.177	0	Mono.I	CD68
0	2.07529	0.996	0.345	0	Mono.I	HLA-DRB1
0	2.04266	0.995	0.366	0	Mono.I	NPC2
0	2.02356	1	0.502	0	Mono.I	HLA-DPB1
0	2.02014	0.997	0.216	0	Mono.I	LST1
0	1.97331	1	0.53	0	Mono.I	NEAT1
0	1.95717	0.919	0.166	0	Mono.I	CDKN1A
0	1.9317	1	0.423	0	Mono.I	S100A11
0	1.92516	0.985	0.216	0	Mono.I	LGALS3
0	1.89247	1	0.271	0	Mono.I	FCER1G
0	1.89022	0.885	0.114	0	Mono.I	HMOX1
0	1.87927	1	0.351	0	Mono.I	TYROBP
0	1.87152	1	0.244	0	Mono.I	LYZ
0	1.84711	0.914	0.113	0	Mono.I	LGALS2
0	1.82314	1	0.475	0	Mono.I	CTSS
0	1.81008	0.996	0.403	0	Mono.I	GPX1
0	1.78917	0.988	0.257	0	Mono.I	GRN
0	1.76079	1	0.868	0	Mono.I	CD74
0	1.75953	1	0.994	0	Mono.I	FTH1
0	1.75671	0.523	0.054	0	Mono.I	APOBEC3A
0	1.756	0.985	0.276	0	Mono.I	CEBPD
0	1.72481	0.967	0.316	0	Mono.I	TIMP1
0	1.71982	0.922	0.14	0	Mono.I	MS4A6A
0	1.70344	0.972	0.239	0	Mono.I	HLA-DMA
0	1.68652	0.952	0.195	0	Mono.I	CYBB
0	1.68326	0.876	0.091	0	Mono.I	CSF1R
0	1.65757	0.936	0.131	0	Mono.I	LILRB2
0	1.64247	0.997	0.365	0	Mono.I	ANXA5
0	1.62629	0.927	0.17	0	Mono.I	CFP
0	1.60505	0.941	0.262	0	Mono.I	CTSB
0	1.60058	0.933	0.153	0	Mono.I	CFD
0	1.59939	0.977	0.275	0	Mono.I	CTSZ
0	3.71102	1	0.204	0	Mono.nonC	LST1
0	3.6206	0.941	0.026	0	Mono.nonC	CDKN1C
0	3.32174	0.998	0.158	0	Mono.nonC	SERPINA1
0	3.16473	0.983	0.175	0	Mono.nonC	IFITM3
0	2.99099	0.994	0.205	0	Mono.nonC	FCGR3A
0	2.9818	0.999	0.28	0	Mono.nonC	AIF1
0	2.86553	1	0.738	0	Mono.nonC	PSAP
0	2.84171	0.957	0.078	0	Mono.nonC	CSF1R
0	2.82852	0.982	0.287	0	Mono.nonC	PECAM1
0	2.79239	1	0.552	0	Mono.nonC	COTL1
0	2.71934	0.998	0.261	0	Mono.nonC	FCER1G
0	2.70212	0.981	0.118	0	Mono.nonC	LILRB2
0	2.60497	0.928	0.063	0	Mono.nonC	MS4A7
0	2.56246	0.372	0	0	Mono.nonC	LYPD2
0	2.5433	0.991	0.165	0	Mono.nonC	CD68
0	2.53089	0.941	0.069	0	Mono.nonC	LINC01272
0	2.51163	0.998	0.199	0	Mono.nonC	SPI1
0	2.49873	1	0.221	0	Mono.nonC	CST3
0	2.41681	0.997	0.336	0	Mono.nonC	LYN
0	2.40254	0.999	0.56	0	Mono.nonC	SAT1
0	2.38211	0.921	0.063	0	Mono.nonC	TCF7L2
0	2.37027	0.946	0.091	0	Mono.nonC	LRRC25
0	2.36647	0.951	0.101	0	Mono.nonC	HMOX1
0	2.35613	0.938	0.161	0	Mono.nonC	WARS
0	2.34179	1	0.988	0	Mono.nonC	FTL
0	2.3209	0.998	0.467	0	Mono.nonC	CTSS
0	2.32079	0.963	0.141	0	Mono.nonC	CFD
0	2.23335	0.998	0.415	0	Mono.nonC	S100A11
0	2.16885	0.952	0.137	0	Mono.nonC	HCK
0	2.16603	0.962	0.117	0	Mono.nonC	PILRA
0	2.15621	0.916	0.192	0	Mono.nonC	CUX1
0	2.05009	0.958	0.184	0	Mono.nonC	CYBB
0	2.03611	0.868	0.048	0	Mono.nonC	SIGLEC10
0	2.02064	0.943	0.127	0	Mono.nonC	C5AR1
0	1.99495	0.905	0.122	0	Mono.nonC	CXCL16
0	1.95357	0.992	0.458	0	Mono.nonC	TNFRSF1B
0	1.93922	0.913	0.112	0	Mono.nonC	LILRA5
0	1.9338	1	0.341	0	Mono.nonC	TYROBP
0	1.91491	0.979	0.336	0	Mono.nonC	ASAH1
0	1.87757	0.983	0.221	0	Mono.nonC	TYMP
0	1.87339	0.986	0.357	0	Mono.nonC	NPC2
0	1.84391	1	0.993	0	Mono.nonC	FTH1
0	1.82462	0.987	0.421	0	Mono.nonC	PTPN6
0	1.81054	0.379	0.003	0	Mono.nonC	C1QA
0	1.79468	0.957	0.307	0	Mono.nonC	TIMP1
0	1.79291	0.929	0.201	0	Mono.nonC	MTSS1
0	1.79272	0.972	0.277	0	Mono.nonC	FGR
0	1.77101	0.961	0.443	0	Mono.nonC	C10orf54
0	1.74617	0.884	0.165	0	Mono.nonC	FCN1
0	1.73073	0.973	0.368	0	Mono.nonC	VASP
0	3.38973	0.931	0.182	0	NK	GNLY
0	3.02504	0.974	0.222	0	NK	PRF1
0	2.91606	0.793	0.104	0	NK	SPON2
0	2.91255	0.944	0.137	0	NK	GZMB
0	2.68657	0.999	0.297	0	NK	NKG7
0	2.49042	0.848	0.184	0	NK	IL2RB
0	2.48874	0.68	0.138	0	NK	CCL4
0	2.4766	0.983	0.344	0	NK	CTSW
0	2.34835	0.863	0.123	0	NK	FCGR3A
0	2.32688	0.682	0.068	0	NK	CLIC3
0	2.31573	0.986	0.277	0	NK	CST7
0	2.21213	0.874	0.136	0	NK	KLRD1
0	2.137	0.911	0.225	0	NK	GZMA
0	2.11674	0.715	0.042	0	NK	KLRF1
0	2.10137	0.945	0.431	0	NK	CD247
0	2.04341	0.41	0.03	0	NK	MYOM2
0	2.00004	0.756	0.125	0	NK	S1PR5
0	1.99299	0.739	0.13	0	NK	HOPX
0	1.99219	0.558	0.008	0	NK	SH2D1B
0	1.86285	0.932	0.509	0	NK	CD7
0	1.84133	0.982	0.532	0	NK	EFHD2
0	1.75046	0.659	0.104	0	NK	ADGRG1
0	1.72748	0.878	0.304	0	NK	CCL5
0	1.72219	0.792	0.182	0	NK	KLRB1
0	1.68529	0.785	0.246	0	NK	APMAP
0	1.67931	0.733	0.162	0	NK	TBX21
0	1.64777	0.751	0.175	0	NK	GZMH
0	1.58472	0.854	0.367	0	NK	SYNE1
0	1.57968	0.705	0.161	0	NK	MATK
0	1.5702	0.501	0.118	0	NK	CX3CR1
0	1.52059	0.832	0.41	0	NK	ABHD17A
0	1.5165	0.895	0.398	0	NK	GZMM
0	1.48016	0.983	0.692	0	NK	IFITM1
0	1.4742	0.473	0.092	0	NK	LAIR2
0	1.45177	0.538	0.074	0	NK	TTC38
0	1.43408	0.539	0.086	0	NK	FCRL6
0	1.41393	0.544	0.119	0	NK	CEP78
0	1.4066	0.715	0.351	0	NK	IGF2R
0	1.3907	0.971	0.683	0	NK	ARL4C
0	1.37552	0.67	0.281	0	NK	METRNL
0	1.36272	0.747	0.327	0	NK	RUNX3
0	1.35761	0.523	0.147	0	NK	CMC1
0	1.34318	0.552	0.127	0	NK	MCTP2
0	1.34267	0.49	0.133	0	NK	GK5
0	1.33839	0.66	0.237	0	NK	AOAH
0	1.31831	0.468	0.057	0	NK	PRSS23
0	1.28261	0.571	0.191	0	NK	ITGAM
0	1.27477	0.608	0.215	0	NK	TPST2
0	1.2743	0.917	0.631	0	NK	LITAF
0	1.26786	0.581	0.229	0	NK	GNPTAB
0	3.24384	0.867	0.006	0	NK.prolif	TYMS
0	2.84657	0.723	0.014	0	NK.prolif	MKI67
0	2.55701	0.694	0.009	0	NK.prolif	RRM2
0	2.43324	0.89	0.086	0	NK.prolif	MCM7
0	2.27631	0.717	0.009	0	NK.prolif	TK1
0	1.98251	0.624	0.014	0	NK.prolif	NUSAP1
0	1.91429	0.382	0.013	0	NK.prolif	HIST1H3B
0	1.84887	0.728	0.033	0	NK.prolif	MCM4
0	1.75171	0.688	0.009	0	NK.prolif	E2F1
0	1.7053	0.699	0.012	0	NK.prolif	CLSPN
0	1.69587	0.705	0.043	0	NK.prolif	HELLS
0	1.69039	0.705	0.03	0	NK.prolif	MCM2
0	1.68888	0.665	0.005	0	NK.prolif	UHRF1
0	1.67567	0.607	0.015	0	NK.prolif	MYBL2
0	1.59784	0.653	0.019	0	NK.prolif	CENPU
0	1.59281	0.468	0.012	0	NK.prolif	CENPF
0	1.55453	0.618	0.014	0	NK.prolif	CDT1
0	1.49776	0.48	0.011	0	NK.prolif	TOP2A
3.55247e-290	4.30344	0.96	0.133	8.16358e-286	NK.prolif	STMN1
7.30129e-252	2.36554	0.85	0.107	1.67784e-247	NK.prolif	PCNA
8.60858e-232	1.89809	0.827	0.105	1.97825e-227	NK.prolif	MCM3
3.79364e-186	1.64229	0.769	0.106	8.71778e-182	NK.prolif	LIG1
1.48241e-184	1.80287	0.786	0.119	3.40657e-180	NK.prolif	MCM5
1.39738e-172	2.61351	0.85	0.164	3.21117e-168	NK.prolif	DUT
2.88802e-157	2.71296	0.468	0.047	6.63667e-153	NK.prolif	HIST1H1B
5.59139e-140	2.6069	0.416	0.041	1.2849e-135	NK.prolif	HIST1H2AI
3.28552e-126	1.99867	0.983	0.245	7.55012e-122	NK.prolif	GZMB
1.83925e-124	1.78004	0.89	0.236	4.22659e-120	NK.prolif	NASP
2.61842e-119	3.611	1	0.524	6.01713e-115	NK.prolif	TUBA1B
2.73409e-115	1.83222	0.936	0.291	6.28295e-111	NK.prolif	DNMT1
1.76199e-114	1.65413	0.884	0.196	4.04905e-110	NK.prolif	SPON2
1.425e-113	1.59481	0.896	0.211	3.27466e-109	NK.prolif	HOPX
2.80277e-112	3.66241	1	0.534	6.44077e-108	NK.prolif	TUBB
5.82857e-111	1.95672	0.988	0.316	1.33941e-106	NK.prolif	GZMA
6.3794e-105	1.60019	0.913	0.285	1.46599e-100	NK.prolif	IDH2
5.40383e-90	1.64321	0.983	0.322	1.2418e-85	NK.prolif	PRF1
8.94206e-87	1.50117	0.815	0.243	2.05489e-82	NK.prolif	SLBP
2.5944e-85	1.53191	0.445	0.07	5.96194e-81	NK.prolif	HIST1H2AH
1.78251e-84	1.90239	0.919	0.282	4.0962e-80	NK.prolif	GNLY
4.43453e-81	2.01541	0.977	0.721	1.01905e-76	NK.prolif	HMGN2
3.08841e-79	2.33049	0.925	0.532	7.09716e-75	NK.prolif	HMGB2
6.71001e-78	1.62067	0.994	0.429	1.54196e-73	NK.prolif	CTSW
1.63582e-76	1.7031	0.948	0.551	3.75912e-72	NK.prolif	DEK
2.33344e-75	1.62098	0.954	0.469	5.36225e-71	NK.prolif	H2AFV
7.01928e-75	1.94764	0.931	0.518	1.61303e-70	NK.prolif	H2AFZ
9.79063e-72	1.64135	0.988	0.89	2.24989e-67	NK.prolif	HMGB1
1.98297e-71	1.56145	0.561	0.124	4.55685e-67	NK.prolif	HIST1H2AM
1.16499e-66	1.50808	0.983	0.595	2.67714e-62	NK.prolif	TPI1
8.09601e-31	1.72874	0.792	0.398	1.86046e-26	NK.prolif	HIST1H1D
1.55966e-25	1.69351	0.942	0.71	3.58409e-21	NK.prolif	HIST1H1E
0	7.09229	0.895	0.042	0	Plasmablast	JCHAIN
0	6.92856	0.728	0.023	0	Plasmablast	IGHA1
0	5.39007	0.32	0.032	0	Plasmablast	IGLC2
0	5.16911	0.383	0.021	0	Plasmablast	IGHG1
0	4.92907	0.556	0.006	0	Plasmablast	IGHA2
0	4.7303	0.936	0.027	0	Plasmablast	MZB1
0	4.09978	0.306	0.013	0	Plasmablast	IGKC
0	4.02824	0.892	0.048	0	Plasmablast	TXNDC5
0	3.49873	0.684	0.018	0	Plasmablast	IGLL5
0	3.44048	0.869	0.084	0	Plasmablast	ITM2C
0	3.32857	0.938	0.67	0	Plasmablast	HSP90B1
0	3.31168	0.822	0.012	0	Plasmablast	DERL3
0	2.6861	0.907	0.344	0	Plasmablast	UBE2J1
0	2.67902	0.868	0.223	0	Plasmablast	PDIA4
0	2.65968	0.849	0.249	0	Plasmablast	SEC11C
0	2.20153	0.887	0.239	0	Plasmablast	PRDM1
0	2.10493	0.82	0.191	0	Plasmablast	FKBP11
0	2.08642	0.809	0.301	0	Plasmablast	MYDGF
0	2.05312	0.718	0.066	0	Plasmablast	IRF4
0	2.04961	0.816	0.047	0	Plasmablast	POU2AF1
0	2.03115	0.849	0.328	0	Plasmablast	SSR3
0	2.02189	0.831	0.114	0	Plasmablast	CD79A
0	2.0101	0.871	0.253	0	Plasmablast	LMAN1
0	1.90234	0.865	0.179	0	Plasmablast	MAN1A1
0	1.85376	0.758	0.078	0	Plasmablast	CD38
0	1.84739	0.795	0.183	0	Plasmablast	SDF2L1
0	1.79701	0.757	0.142	0	Plasmablast	MANF
0	1.77202	0.733	0.001	0	Plasmablast	TNFRSF17
0	1.75425	0.825	0.109	0	Plasmablast	TXNDC11
0	1.72733	0.812	0.206	0	Plasmablast	FKBP2
0	1.7245	0.745	0.112	0	Plasmablast	TRIB1
0	1.69579	0.85	0.164	0	Plasmablast	ELL2
0	1.6614	0.843	0.302	0	Plasmablast	HM13
0	1.59763	0.84	0.206	0	Plasmablast	VIMP
0	1.57926	0.776	0.197	0	Plasmablast	RRBP1
2.49375e-296	1.81615	0.829	0.318	5.73065e-292	Plasmablast	PDIA6
1.59055e-294	1.6849	0.864	0.392	3.65509e-290	Plasmablast	SPCS2
4.76939e-282	1.91382	0.893	0.441	1.09601e-277	Plasmablast	XBP1
1.40298e-269	2.60299	0.901	0.748	3.22405e-265	Plasmablast	PPIB
3.52448e-266	1.83054	0.855	0.426	8.09925e-262	Plasmablast	ISG20
1.6791e-247	2.63397	0.889	0.729	3.85856e-243	Plasmablast	SSR4
2.79816e-245	2.04001	0.884	0.715	6.43018e-241	Plasmablast	SUB1
4.81695e-234	1.70929	0.853	0.536	1.10694e-229	Plasmablast	SEC61B
3.69433e-201	1.84793	0.89	0.665	8.48957e-197	Plasmablast	HSPA5
6.54552e-99	1.75333	0.991	0.999	1.50416e-94	Plasmablast	MT-CO1
2.92962e-69	1.66195	0.97	0.889	6.73226e-65	Plasmablast	MT-ND6
4.69173e-58	1.60069	0.988	0.996	1.07816e-53	Plasmablast	MT-CYB
1.39962e-48	1.5714	0.988	0.998	3.21633e-44	Plasmablast	MT-CO2
5.13388e-44	1.63498	0.985	0.997	1.17977e-39	Plasmablast	MT-CO3
6.01512e-38	1.57249	0.963	0.867	1.38227e-33	Plasmablast	MT-ATP8
0	3.54536	0.911	0.006	0	gd.T.Vd2	TRDV2
0	2.87825	0.847	0.026	0	gd.T.Vd2	TRGV9
0	1.66758	0.999	0.348	0	gd.T.Vd2	CCL5
0	1.61199	0.527	0.069	0	gd.T.Vd2	TRDC
0	1.54429	0.701	0.151	0	gd.T.Vd2	KLRG1
0	1.53094	0.82	0.234	0	gd.T.Vd2	KLRB1
0	1.50956	0.924	0.534	0	gd.T.Vd2	DUSP2
0	1.40477	0.806	0.255	0	gd.T.Vd2	GNLY
0	1.30564	0.979	0.34	0	gd.T.Vd2	CST7
0	1.27688	0.409	0.034	0	gd.T.Vd2	KLRC1
0	1.25922	0.999	0.36	0	gd.T.Vd2	NKG7
0	1.21848	0.404	0.104	0	gd.T.Vd2	GZMK
0	1.15309	0.739	0.208	0	gd.T.Vd2	KLRD1
0	1.09241	0.901	0.504	0	gd.T.Vd2	SYNE2
0	1.03152	0.629	0.22	0	gd.T.Vd2	TGFBR3
0	1.02587	0.505	0.158	0	gd.T.Vd2	SYTL2
0	1.01944	0.653	0.212	0	gd.T.Vd2	MATK
0	1.01051	0.92	0.584	0	gd.T.Vd2	SPOCK2
0	0.966368	0.935	0.403	0	gd.T.Vd2	CTSW
0	0.960782	0.986	0.632	0	gd.T.Vd2	IL32
0	0.957109	0.814	0.291	0	gd.T.Vd2	GZMA
0	0.949945	0.633	0.218	0	gd.T.Vd2	TBX21
0	0.942859	0.623	0.294	0	gd.T.Vd2	SYTL3
0	0.94001	0.797	0.414	0	gd.T.Vd2	SYNE1
0	0.93981	0.626	0.387	0	gd.T.Vd2	SLC7A5
0	0.938754	0.882	0.442	0	gd.T.Vd2	GZMM
0	0.898135	0.539	0.201	0	gd.T.Vd2	SH2D2A
0	0.895671	0.566	0.193	0	gd.T.Vd2	HOPX
0	0.892614	0.665	0.309	0	gd.T.Vd2	TRBC1
0	0.871728	0.355	0.069	0	gd.T.Vd2	LAG3
0	0.870897	0.967	0.709	0	gd.T.Vd2	ARL4C
0	0.869147	0.816	0.451	0	gd.T.Vd2	CD3G
0	0.857258	0.838	0.638	0	gd.T.Vd2	PIK3R1
0	0.856872	0.982	0.618	0	gd.T.Vd2	CD3E
0	0.855602	0.522	0.207	0	gd.T.Vd2	LYAR
0	0.846988	0.638	0.316	0	gd.T.Vd2	RORA
0	0.821521	0.502	0.186	0	gd.T.Vd2	MYBL1
0	0.819364	0.853	0.482	0	gd.T.Vd2	CD247
0	0.784954	0.567	0.192	0	gd.T.Vd2	CCL4
0	0.772037	0.433	0.137	0	gd.T.Vd2	C1orf21
0	0.768091	0.976	0.844	0	gd.T.Vd2	CXCR4
0	0.759971	0.945	0.741	0	gd.T.Vd2	HCST
0	0.755123	0.467	0.226	0	gd.T.Vd2	ERN1
0	0.753933	0.886	0.658	0	gd.T.Vd2	LITAF
0	0.746812	0.334	0.074	0	gd.T.Vd2	ZBTB16
0	0.734124	0.438	0.217	0	gd.T.Vd2	B3GNT2
0	0.725698	0.814	0.473	0	gd.T.Vd2	CD3D
0	0.723816	0.392	0.213	0	gd.T.Vd2	CREM
0	0.716801	0.373	0.152	0	gd.T.Vd2	SLA2
0	0.714118	0.83	0.296	0	gd.T.Vd2	PRF1
0	3.26473	1	0.228	0	mDC1	CST3
0	3.14146	1	0.365	0	mDC1	HLA-DRA
0	2.90868	0.999	0.436	0	mDC1	HLA-DRB5
0	2.90543	1	0.491	0	mDC1	HLA-DPA1
0	2.83396	0.999	0.499	0	mDC1	HLA-DPB1
0	2.82634	0.902	0.145	0	mDC1	HLA-DQA1
0	2.81462	0.995	0.342	0	mDC1	HLA-DRB1
0	2.57791	0.969	0.229	0	mDC1	HLA-DQB1
0	2.57699	0.696	0.003	0	mDC1	FCER1A
0	2.56998	0.822	0.157	0	mDC1	HLA-DQA2
0	2.55509	1	0.24	0	mDC1	LYZ
0	2.52222	1	0.867	0	mDC1	CD74
0	2.41854	0.782	0.013	0	mDC1	CLEC10A
0	2.27268	0.976	0.129	0	mDC1	CPVL
0	2.13092	0.681	0.021	0	mDC1	CD1C
0	1.99248	0.997	0.253	0	mDC1	GRN
0	1.9533	0.982	0.235	0	mDC1	HLA-DMA
0	1.8537	0.567	0.18	0	mDC1	AREG
0	1.83725	0.941	0.109	0	mDC1	LGALS2
0	1.78404	0.992	0.391	0	mDC1	ANXA2
0	1.75222	1	0.795	0	mDC1	VIM
0	1.75113	0.988	0.271	0	mDC1	CTSZ
0	1.70219	0.993	0.272	0	mDC1	CEBPD
0	1.69778	0.999	0.557	0	mDC1	COTL1
0	1.67841	0.972	0.166	0	mDC1	CFP
0	1.65032	0.988	0.572	0	mDC1	SAMHD1
0	1.63449	0.998	0.207	0	mDC1	SPI1
0	1.62778	0.898	0.11	0	mDC1	GSN
0	1.62746	0.999	0.447	0	mDC1	LGALS1
0	1.60525	0.706	0.138	0	mDC1	MS4A6A
0	1.5938	0.996	0.399	0	mDC1	GPX1
0	1.55312	1	0.771	0	mDC1	S100A10
0	1.50873	0.944	0.189	0	mDC1	CAPG
0	1.49214	0.989	0.266	0	mDC1	RNF130
0	1.48869	0.924	0.118	0	mDC1	ALDH2
0	1.48718	0.999	0.634	0	mDC1	FOS
0	1.46005	0.921	0.158	0	mDC1	HLA-DMB
0	1.4561	0.844	0.163	0	mDC1	CDKN1A
0	1.44474	0.928	0.144	0	mDC1	TGFBI
0	1.44054	0.998	0.582	0	mDC1	GSTP1
0	1.4361	0.944	0.194	0	mDC1	CTSH
0	1.43307	0.864	0.102	0	mDC1	CD86
0	1.42663	0.999	0.268	0	mDC1	FCER1G
0	1.4265	0.883	0.119	0	mDC1	SULF2
0	1.39806	0.992	0.362	0	mDC1	ANXA5
0	1.39418	0.922	0.184	0	mDC1	JAML
0	1.38865	0.951	0.156	0	mDC1	CSTA
0	1.36477	0.93	0.146	0	mDC1	RAB31
0	1.35517	0.888	0.17	0	mDC1	ITGAX
0	1.34996	0.968	0.219	0	mDC1	FCGRT
0	2.16809	0.748	0	0	mDC2	CLEC9A
0	2.09685	0.763	0.027	0	mDC2	C1orf54
0	2.03084	0.615	0.004	0	mDC2	DNASE1L3
0	1.95798	0.822	0.016	0	mDC2	FLT3
0	1.80922	0.659	0.029	0	mDC2	THBD
0	1.42398	0.541	0	0	mDC2	IDO1
0	1.36462	0.77	0.033	0	mDC2	NDRG2
4.37421e-293	1.91431	0.859	0.072	1.00519e-288	mDC2	SHTN1
2.23644e-288	1.95973	0.867	0.073	5.13935e-284	mDC2	TSPAN33
2.91002e-282	2.96185	0.844	0.075	6.68723e-278	mDC2	WDFY4
1.89264e-194	1.37131	0.852	0.095	4.34928e-190	mDC2	CIITA
1.8177e-193	3.30632	0.978	0.153	4.17708e-189	mDC2	HLA-DQA1
8.33546e-193	2.23986	0.941	0.133	1.91549e-188	mDC2	BASP1
7.62189e-180	3.64919	0.889	0.139	1.75151e-175	mDC2	CPVL
4.10488e-161	1.69531	0.881	0.119	9.433e-157	mDC2	LGALS2
1.13308e-159	1.35137	0.815	0.107	2.60382e-155	mDC2	CCDC88A
4.49255e-156	1.36576	0.874	0.119	1.03239e-151	mDC2	GSN
1.8285e-152	1.41856	0.815	0.111	4.20188e-148	mDC2	RAB32
4.93413e-151	2.91075	0.852	0.144	1.13386e-146	mDC2	IRF8
5.31898e-151	1.56333	0.815	0.119	1.2223e-146	mDC2	ASAP1
2.72395e-149	3.82618	1	0.237	6.25965e-145	mDC2	CST3
6.27157e-148	3.06002	0.896	0.165	1.44121e-143	mDC2	HLA-DQA2
6.08739e-137	3.23112	0.985	0.238	1.39888e-132	mDC2	HLA-DQB1
2.10932e-131	1.50272	0.926	0.167	4.84723e-127	mDC2	HLA-DMB
6.35358e-126	1.60445	0.896	0.153	1.46005e-121	mDC2	TGFBI
1.22618e-116	2.04326	0.956	0.244	2.81776e-112	mDC2	HLA-DMA
1.463e-113	3.48797	1	0.373	3.36198e-109	mDC2	HLA-DRA
3.90821e-109	1.97148	0.874	0.176	8.98106e-105	mDC2	MPEG1
3.39126e-102	3.24872	0.978	0.35	7.79311e-98	mDC2	HLA-DRB1
3.20276e-100	3.86786	1	0.497	7.35994e-96	mDC2	HLA-DPA1
1.45025e-99	3.64776	1	0.505	3.33268e-95	mDC2	HLA-DPB1
3.86629e-99	3.42087	0.993	0.442	8.88473e-95	mDC2	HLA-DRB5
4.11853e-98	2.03467	1	0.249	9.46437e-94	mDC2	LYZ
1.2241e-96	2.05711	0.926	0.28	2.81297e-92	mDC2	CTSZ
1.49309e-95	1.35187	0.889	0.204	3.43113e-91	mDC2	C20orf27
1.24713e-91	2.01137	0.852	0.242	2.86589e-87	mDC2	CPNE3
2.35212e-86	3.3236	1	0.869	5.40517e-82	mDC2	CD74
6.88689e-85	1.72883	0.919	0.262	1.58261e-80	mDC2	GRN
3.23617e-80	1.66309	0.956	0.316	7.43671e-76	mDC2	C1orf162
5.3467e-80	1.79828	0.911	0.304	1.22867e-75	mDC2	PPT1
1.58472e-72	1.43014	0.948	0.35	3.64169e-68	mDC2	H2AFY
2.40931e-72	2.55797	0.948	0.515	5.53659e-68	mDC2	SNX3
5.35046e-70	1.91018	0.978	0.587	1.22954e-65	mDC2	GSTP1
6.31203e-66	1.51185	1	0.998	1.4505e-61	mDC2	ACTB
3.49786e-65	1.52136	0.993	0.947	8.03808e-61	mDC2	ACTG1
1.38214e-57	1.47751	0.919	0.437	3.17616e-53	mDC2	RGS10
1.84476e-57	1.72883	0.985	0.797	4.23927e-53	mDC2	VIM
1.4262e-56	1.60158	0.963	0.577	3.2774e-52	mDC2	SAMHD1
4.90496e-53	1.46831	0.963	0.81	1.12716e-48	mDC2	TAGLN2
1.37134e-48	1.52932	0.956	0.773	3.15134e-44	mDC2	S100A10
0	4.38516	0.991	0.054	0	pDC	PLD4
0	4.14606	0.444	0.037	0	pDC	PTGDS
0	3.95235	0.99	0.193	0	pDC	APP
0	3.94742	0.997	0.084	0	pDC	ITM2C
0	3.76726	0.99	0.142	0	pDC	IRF8
0	3.61675	0.988	0.161	0	pDC	UGCG
0	3.43247	0.972	0.004	0	pDC	LILRA4
0	3.25284	0.983	0.07	0	pDC	TCF4
0	3.21683	0.972	0.016	0	pDC	SERPINF1
0	3.06768	0.99	0.042	0	pDC	JCHAIN
0	2.95402	0.969	0.09	0	pDC	CCDC50
0	2.87108	0.957	0.108	0	pDC	IRF7
0	2.86533	0.936	0.004	0	pDC	PTPRS
0	2.67501	0.924	0.019	0	pDC	TNFRSF21
0	2.67266	0.979	0.31	0	pDC	ALOX5AP
0	2.65105	0.91	0.066	0	pDC	IRF4
0	2.64158	0.977	0.243	0	pDC	GZMB
0	2.6174	0.917	0.09	0	pDC	TRAF4
0	2.59693	0.946	0.026	0	pDC	IL3RA
0	2.58178	0.964	0.151	0	pDC	TGFBI
0	2.55833	0.922	0.006	0	pDC	MAP1A
0	2.52069	0.891	0.042	0	pDC	TPM2
0	2.46853	0.99	0.462	0	pDC	HERPUD1
0	2.46774	0.941	0.028	0	pDC	MZB1
0	2.41378	0.96	0.066	0	pDC	FAM129C
0	2.40104	0.912	0.03	0	pDC	TSPAN13
0	2.39805	0.948	0.063	0	pDC	BCL11A
0	2.38048	0.983	0.351	0	pDC	TXN
0	2.35573	0.82	0	0	pDC	SCT
0	2.35228	0.993	0.369	0	pDC	NPC2
0	2.34135	0.964	0.177	0	pDC	SLC15A4
0	2.29456	0.915	0.031	0	pDC	PPP1R14B
0	2.25715	0.951	0.174	0	pDC	MPEG1
0	2.2559	0.912	0.012	0	pDC	DERL3
0	2.25487	0.976	0.24	0	pDC	C12orf75
0	2.25251	0.995	0.535	0	pDC	SEC61B
0	2.18001	0.993	0.26	0	pDC	GRN
0	2.14972	0.976	0.305	0	pDC	MAPKAPK2
0	2.14354	0.879	0.014	0	pDC	GAS6
0	2.12728	0.789	0.083	0	pDC	SOX4
0	2.12315	0.839	0.013	0	pDC	IGKV1-12
0	2.09361	0.841	0.001	0	pDC	CLEC4C
0	2.05838	0.896	0.063	0	pDC	LILRB4
0	2.05826	0.906	0.126	0	pDC	SULF2
0	2.04675	0.955	0.213	0	pDC	VEGFB
0	2.02435	0.846	0.033	0	pDC	LGMN
0	2.02202	0.983	0.426	0	pDC	PLAC8
0	1.99176	0.92	0.133	0	pDC	UNC93B1
0	1.98068	0.572	0.021	0	pDC	RASD1
8.03166e-302	2.47402	1	0.869	1.84568e-297	pDC	CD74

## Sheet: Supplementary table S9
Supplementary table 9. Differentially expressed genes after vaccination
gene	logFC	logCPM	F	p_val	p_adj.loc	p_adj.glb
CCL7	6.97445	0.708293	277.336	3.45e-10	8.56e-08	5.03e-06
HBB	5.43638	4.57347	24.7732	0.000248187	0.000818928	1
SDC2	4.00264	2.15358	422.452	2.42e-11	3.93e-08	3.54e-07
CCL2	3.88513	3.03921	73.5404	9.91e-07	1.01e-05	0.0130926
C15orf48	3.7692	2.72153	141.91	2.13e-08	7.64e-07	0.000303934
SEMA3F	3.3498	-1.77802	85.8693	4.11e-07	5.37e-06	0.00556285
CXCL3	3.31624	3.08302	231.842	1.05e-09	1.45e-07	1.53e-05
PTGES	3.12777	-0.0119566	74.5051	9.21e-07	9.6e-06	0.0121997
CCL24	3.03624	-2.24822	37.1424	3.71e-05	0.000170065	0.425368
SLC7A11	2.91415	0.407386	186.316	4.07e-09	3.15e-07	5.89e-05
PARD6G	2.89239	1.78768	96.7038	2.07e-07	3.3e-06	0.00284288
SYN1	2.83908	0.915461	322.338	1.34e-10	6.12e-08	1.96e-06
NEU4	2.81384	-0.373088	139.654	2.35e-08	8.09e-07	0.000334348
MUC5AC	2.73499	-2.52132	35.7473	4.48e-05	0.000197445	0.507844
EMP1	2.62324	1.78042	132.616	3.2e-08	9.72e-07	0.000454243
LAMB3	2.62095	0.143933	135.198	2.85e-08	9.11e-07	0.000405317
PPARG	2.60279	0.122848	77.1963	7.54e-07	8.22e-06	0.0100324
IL1R2	2.58754	0.946946	164.058	8.86e-09	4.73e-07	0.000127438
CST6	2.57854	-2.15734	21.8999	0.000423569	0.00129204	1
CXCL1	2.55907	2.04563	210.989	1.89e-09	2.07e-07	2.75e-05
SLCO4A1	2.51881	0.0511508	79.755	6.26e-07	7.2e-06	0.00838289
MN1	2.51101	0.631938	236.463	9.32e-10	1.42e-07	1.36e-05
SDS	2.48494	-0.411671	68.0849	1.52e-06	1.37e-05	0.0198422
ABCA1	2.46609	4.28006	180.266	4.98e-09	3.49e-07	7.2e-05
IGHV2-70	2.46198	0.429435	4.89467	0.046933	0.0750734	1
RP11-280G9.1	2.45676	-1.95153	34.6172	5.24e-05	0.000224085	0.588764
CXCL2	2.41007	5.06534	206.633	2.15e-09	2.27e-07	3.12e-05
SPTBN4	2.40809	-0.366351	64.2272	2.1e-06	1.74e-05	0.0271149
OLR1	2.38436	-0.103436	133.23	3.12e-08	9.58e-07	0.000442049
CSF2	2.34714	-2.64735	17.5885	0.00103766	0.00279269	1
DEFB1	2.33347	-2.44682	25.2251	0.00037976	0.00117702	1
KREMEN1	2.28208	-2.17925	29.1886	0.000117963	0.000436724	1
GAS2L3	2.27991	0.625391	67.1766	1.64e-06	1.45e-05	0.0213416
IFITM10	2.27289	1.63883	84.0522	4.64e-07	5.84e-06	0.00626658
CREM	2.269	6.48769	168.922	7.41e-09	4.26e-07	0.000106788
SERPINB2	2.26562	0.414417	54.2483	5.26e-06	3.58e-05	0.0657934
SLC32A1	2.26209	-2.44933	19.307	0.000860646	0.00238189	1
GJB2	2.25129	-2.38765	9.68991	0.0109028	0.0210654	1
CXCL8	2.24134	7.04279	191.927	3.39e-09	2.91e-07	4.91e-05
FAM20A	2.20305	-1.80713	18.0306	0.000940913	0.0025691	1
MET	2.17362	-0.984986	63.0339	2.33e-06	1.89e-05	0.0299643
TGM2	2.1598	0.882074	56.2422	4.34e-06	3.08e-05	0.0546087
HBA2	2.15553	-0.0986722	15.5792	0.00165152	0.00418071	1
METRNL	2.14193	7.55556	492.923	9.04e-12	3.8e-08	1.32e-07
THBD	2.12267	3.55252	82.326	5.23e-07	6.33e-06	0.00703192
RNF152	2.1226	1.18342	153.97	1.3e-08	5.72e-07	0.000186618
TNFRSF12A	2.10185	2.05052	74.5113	9.2e-07	9.6e-06	0.0121949
CCR1	2.07107	1.76476	75.9137	8.28e-07	8.84e-06	0.0110034
SMOX	2.05295	0.557735	89.7152	3.19e-07	4.5e-06	0.00434991
LUCAT1	2.04722	1.83845	174.322	6.12e-09	3.85e-07	8.82e-05
RP11-519G16.3	2.03786	-0.847979	55.0474	4.87e-06	3.37e-05	0.0610386
AC114730.2	1.99752	-0.550804	99.819	1.72e-07	2.97e-06	0.00237567
TNFRSF21	1.96914	2.52834	118.2	6.36e-08	1.52e-06	0.000893768
ANKRD9	1.95937	3.25235	190.488	3.55e-09	2.99e-07	5.14e-05
AQP9	1.95345	0.750742	48.0112	1e-05	5.97e-05	0.122493
EPAS1	1.95111	0.420936	28.4917	0.000131926	0.000480168	1
TMEM158	1.94533	1.24885	93.0851	2.58e-07	3.87e-06	0.00353153
SDC4	1.92471	1.84411	232.508	1.04e-09	1.45e-07	1.51e-05
COL1A1	1.92303	-0.893463	72.5484	1.07e-06	1.07e-05	0.0140985
CDCP1	1.91226	0.377353	58.3124	3.57e-06	2.62e-05	0.0451652
MSR1	1.90324	1.19573	112.968	8.32e-08	1.8e-06	0.00116342
RAB7B	1.89085	-2.29156	16.7298	0.00126041	0.00330242	1
APOBEC3A	1.88017	4.8041	31.5617	8.17e-05	0.000321119	0.893039
PLPP3	1.86888	-1.02122	22.854	0.000352932	0.00110556	1
FOSL1	1.86176	2.59555	50.6663	7.57e-06	4.78e-05	0.0933649
THBS1	1.8617	7.44137	96.6667	2.07e-07	3.3e-06	0.00284903
SLC22A18AS	1.85305	0.620868	57.2466	3.94e-06	2.84e-05	0.0497528
B3GNT5	1.83478	1.39598	211.529	1.86e-09	2.05e-07	2.7e-05
APBB2	1.81866	-0.0619881	112.979	8.32e-08	1.8e-06	0.00116281
KCNK17	1.80922	-2.02398	12.0292	0.00412366	0.00915903	1
IL1A	1.80452	-1.2928	36.3708	4.12e-05	0.000185199	0.469299
MAFB	1.80193	7.74879	66.6336	1.72e-06	1.5e-05	0.0222923
TP53INP2	1.79589	1.91698	164.32	8.77e-09	4.73e-07	0.000126221
LRRC32	1.78091	-0.920749	58.9797	3.35e-06	2.5e-05	0.0425517
GNA15	1.77992	4.68619	154.13	1.29e-08	5.72e-07	0.000185469
CXCL16	1.77764	5.89688	196.509	2.93e-09	2.76e-07	4.25e-05
RP11-20I23.1	1.76815	-0.802787	130.835	3.47e-08	1.03e-06	0.000492145
IGHJ6	1.75716	-1.62606	5.78004	0.0604868	0.0938055	1
IGKV1D-43	1.7512	2.27113	6.14218	0.0275949	0.0470519	1
FAM124A	1.74936	-2.00978	31.5481	8.19e-05	0.000321607	0.894713
EPGN	1.73466	-2.46451	14.8031	0.00199516	0.00490752	1
GAL3ST2	1.71055	0.493086	71.6166	1.15e-06	1.11e-05	0.0151067
PHACTR1	1.70933	3.24891	125.834	4.39e-08	1.2e-06	0.00061959
SEC14L2	1.70408	3.00567	92.5901	2.66e-07	3.93e-06	0.00363844
LAYN	1.70296	0.129865	46.9382	1.13e-05	6.54e-05	0.137061
BCL3	1.69536	6.34722	719.07	8.04e-13	1.18e-08	1.18e-08
EREG	1.69308	4.50946	102.73	1.45e-07	2.63e-06	0.00201422
NAMPT	1.69083	7.50294	98.9004	1.82e-07	3.07e-06	0.00250397
RGMA	1.68997	-0.771585	33.225	6.39e-05	0.000263541	0.709874
CCL8	1.67937	-2.94808	7.88042	0.0157407	0.029013	1
KRT86	1.67575	2.15593	26.5464	0.000182203	0.0006297	1
MIR3945HG	1.67233	-1.32938	86.5575	3.93e-07	5.19e-06	0.005319
STARD8	1.66603	1.58925	56.6574	4.17e-06	2.97e-05	0.0525276
CD300E	1.65364	6.10542	103.475	1.39e-07	2.55e-06	0.00193182
RRAD	1.6531	0.465618	16.4838	0.0013341	0.00347256	1
RP11-279O9.4	1.65136	-0.683586	44.2203	1.54e-05	8.38e-05	0.184186
SEMA6B	1.64448	-0.3154	33.5007	6.14e-05	0.000255256	0.68384
PANX2	1.63806	-0.724711	36.7969	3.89e-05	0.000176658	0.444405
ERMN	1.63313	2.89875	280.507	3.21e-10	8.55e-08	4.69e-06
DNAAF1	1.6318	0.0208099	51.803	6.73e-06	4.36e-05	0.0834233
TMEM52B	1.61436	-1.8754	20.4391	0.000565949	0.00166636	1
RP11-305L7.7	1.61422	-1.95519	39.3856	2.77e-05	0.000134154	0.322325
KAZALD1	1.6086	-1.57571	66.2666	1.77e-06	1.53e-05	0.022956
PDE2A	1.60708	-1.16907	61.6249	2.64e-06	2.08e-05	0.0337816
FAM129B	1.59753	2.81202	82.4542	5.18e-07	6.3e-06	0.0069724
GPR84	1.59713	-1.20086	33.2247	6.39e-05	0.000263541	0.709874
HAMP	1.59116	-1.45139	10.8161	0.00582871	0.012236	1
KCNA5	1.57539	-2.90162	9.57976	0.00847109	0.0169556	1
AC104024.1	1.57508	-0.440721	32.0522	7.59e-05	0.000302984	0.834215
TREM1	1.5688	4.7799	122.659	5.11e-08	1.33e-06	0.000719914
ZNF331	1.56539	6.37434	95.6444	2.21e-07	3.44e-06	0.00302612
G0S2	1.56497	7.01402	36.7381	3.92e-05	0.000177869	0.447807
MMP9	1.5641	-0.794095	50.0159	8.1e-06	5.03e-05	0.0996382
RP11-213H15.1	1.55512	-0.184714	45.6521	1.31e-05	7.35e-05	0.157378
GPR132	1.5488	4.48237	198.581	2.75e-09	2.7e-07	3.99e-05
PPP1R17	1.54769	-0.68971	18.6263	0.000826592	0.00230707	1
IL1R1	1.54507	-0.16499	66.9639	1.67e-06	1.47e-05	0.0217034
RASD2	1.54171	-1.25906	11.4935	0.00479315	0.0103956	1
ARID5A	1.54145	6.87022	382.287	4.56e-11	4.04e-08	6.67e-07
EPHA2	1.53465	-1.60358	19.4106	0.000699709	0.00199938	1
IGHV3OR15-7	1.5313	1.27407	0.771661	0.400154	0.476407	1
CCRL2	1.52547	2.14519	101.553	1.56e-07	2.75e-06	0.00215165
PER1	1.52147	6.96845	351.001	7.82e-11	4.44e-08	1.14e-06
CD300LB	1.52087	3.8795	93.1274	2.57e-07	3.86e-06	0.0035225
RAPH1	1.51306	2.11061	134.615	2.93e-08	9.17e-07	0.0004157
PLAU	1.51104	-1.59615	21.793	0.00043246	0.00131669	1
NRIP3	1.4973	0.776968	48.104	9.94e-06	5.93e-05	0.121331
GPX3	1.4958	0.892607	78.5407	6.83e-07	7.68e-06	0.00912548
PVRL2	1.49461	1.61693	43.214	1.73e-05	9.21e-05	0.206137
WNT11	1.49452	-0.0888216	62.1809	2.51e-06	2e-05	0.0322162
GFPT2	1.48657	0.710523	38.5636	3.08e-05	0.000145621	0.355979
ARHGAP23	1.47713	-1.68188	26.5865	0.000180965	0.000626454	1
FAM46B	1.4745	-2.47005	12.3224	0.0038035	0.00854112	1
MCAM	1.4739	-0.522229	100.872	1.62e-07	2.84e-06	0.00223685
NPTX2	1.46452	-0.685329	31.2177	8.61e-05	0.000334739	0.937309
ACOX2	1.46168	-0.948876	33.1847	6.43e-05	0.000264849	0.71378
APOC1	1.45837	-2.22582	11.1012	0.0053641	0.0114276	1
GRASP	1.45815	6.44094	168.536	7.52e-09	4.29e-07	0.000108273
RP11-783K16.5	1.45536	-2.02618	11.1651	0.00526595	0.0112528	1
RAB20	1.45529	5.04066	34.95	5e-05	0.000216154	0.563681
FPR2	1.45237	0.105892	47.2782	1.09e-05	6.36e-05	0.132252
SAMSN1	1.45073	6.31451	439.288	1.88e-11	3.8e-08	2.76e-07
LHFPL2	1.45032	1.99369	53.3521	5.75e-06	3.84e-05	0.0716867
PFKFB3	1.44655	5.80076	198.167	2.78e-09	2.7e-07	4.04e-05
PTGER1	1.44259	-1.43267	26.7324	0.00017654	0.000614037	1
DCTN6	1.44202	4.34139	384.41	4.4e-11	4.04e-08	6.44e-07
CTSL	1.43523	4.3203	46.2219	1.22e-05	6.96e-05	0.147881
SLC16A6	1.4252	2.72344	246.067	7.28e-10	1.33e-07	1.06e-05
P2RY1	1.42389	-0.240375	42.8393	1.81e-05	9.55e-05	0.215109
C17orf77	1.42146	-0.978436	15.8812	0.00153671	0.00393424	1
FCAR	1.4213	3.06391	68.8049	1.44e-06	1.3e-05	0.0187422
C5AR1	1.42095	6.78057	57.6582	3.79e-06	2.75e-05	0.0479084
RGCC	1.42065	7.25019	40.603	2.38e-05	0.000118183	0.278424
PID1	1.42051	4.03716	80.7019	5.86e-07	6.88e-06	0.00785473
KCNJ15	1.41975	0.264152	43.4924	1.68e-05	8.96e-05	0.199701
HHIP-AS1	1.41949	-2.36998	12.4369	0.00368631	0.00831618	1
CTB-61M7.2	1.41485	3.15194	87.1506	3.77e-07	5.04e-06	0.00511867
RELB	1.41101	6.76273	448.453	1.65e-11	3.8e-08	2.42e-07
MGLL	1.40609	1.60506	47.9051	1.02e-05	6.03e-05	0.123857
ZMYND15	1.40554	0.730374	65.4225	1.9e-06	1.61e-05	0.0245808
TNFAIP6	1.4043	0.944828	60.1002	3.03e-06	2.3e-05	0.0385386
TRAF4	1.39932	4.8419	221.23	1.41e-09	1.74e-07	2.05e-05
KCNK10	1.39847	-2.61073	10.4539	0.0064882	0.0134413	1
RNF144B	1.39805	5.29611	61.323	2.71e-06	2.12e-05	0.0346711
DMD	1.3938	-0.200566	46.8159	1.15e-05	6.61e-05	0.138855
PHLDA1	1.38651	4.35114	90.5856	3.02e-07	4.3e-06	0.00411797
RP11-459I19.1	1.38527	-2.08202	13.523	0.00276041	0.00649011	1
AC023590.1	1.38159	-1.56506	13.4605	0.00280573	0.00657347	1
KIR2DL4	1.37993	1.42274	26.9706	0.00016958	0.000593206	1
FAM110B	1.37897	-1.4756	29.6001	0.000110521	0.000413136	1
SMAD6	1.37112	-1.33048	36.5118	4.04e-05	0.00018277	0.461209
CCL20	1.3699	0.187203	47.9068	1.02e-05	6.03e-05	0.123844
ACSL1	1.36905	5.48723	106.353	1.19e-07	2.28e-06	0.00164953
HBG2	1.36463	-0.914808	2.23065	0.160945	0.219235	1
GDF15	1.36341	-1.18417	18.4622	0.000856412	0.00237241	1
GAB2	1.3632	4.94437	94.7217	2.33e-07	3.59e-06	0.00319887
ZNF697	1.35729	0.401115	25.2187	0.000229323	0.000765391	1
GATA2	1.35643	-2.07617	8.62403	0.0114984	0.0220803	1
SERPINE1	1.35217	-0.382741	48.1623	9.88e-06	5.9e-05	0.120594
CLEC5A	1.35152	-0.0400055	21.9824	0.000416857	0.00127552	1
NCS1	1.3483	-0.289109	45.5888	1.32e-05	7.39e-05	0.158486
RASGEF1B	1.3414	5.74337	42.7418	1.83e-05	9.63e-05	0.217461
SLC16A14	1.3381	-0.862779	30.3057	9.9e-05	0.000376554	1
PRLR	1.33686	0.948426	40.7653	2.33e-05	0.000116171	0.273079
HAS1	1.33544	-1.60096	15.3397	0.00174966	0.00438897	1
KANK2	1.33473	-1.17531	25.5549	0.000216182	0.00072774	1
CLEC7A	1.332	6.3015	84.0203	4.65e-07	5.84e-06	0.00627929
NSUN7	1.32804	0.741182	113.079	8.27e-08	1.8e-06	0.0011569
CYYR1	1.32595	-1.86437	11.5877	0.00466672	0.010162	1
RP11-563J2.3	1.32332	-0.376929	45.0583	1.4e-05	7.76e-05	0.167912
LMNA	1.3222	2.32203	167.498	7.81e-09	4.41e-07	0.000112415
TNS1	1.32055	-0.673923	15.1758	0.00182073	0.00454547	1
PMP22	1.3191	0.128775	28.9076	0.000123376	0.000452987	1
IFNGR1	1.31437	7.03188	176.729	5.63e-09	3.7e-07	8.12e-05
NINJ1	1.31426	7.06875	155.524	1.23e-08	5.52e-07	0.000175698
N4BP3	1.31086	3.04498	84.4463	4.52e-07	5.74e-06	0.00610661
LONRF1	1.30833	2.66354	239.607	8.59e-10	1.39e-07	1.25e-05
CYP1B1	1.30784	2.42698	25.0792	0.000235049	0.000782801	1
SNX9	1.30738	6.59103	175.959	5.78e-09	3.73e-07	8.34e-05
SPRED2	1.30648	0.559615	45.2522	1.37e-05	7.62e-05	0.164378
TREML4	1.30104	1.17864	30.7672	9.22e-05	0.000355136	1
CEBPD	1.30086	8.86015	71.3846	1.17e-06	1.13e-05	0.015373
NFKBID	1.2995	5.54367	121.208	5.48e-08	1.39e-06	0.000771948
DGAT2	1.29794	0.704353	67.2152	1.64e-06	1.45e-05	0.0212754
ADAMTS2	1.29776	-2.06512	5.49674	0.0354757	0.0588799	1
KIR3DX1	1.29759	2.69063	56.6435	4.17e-06	2.98e-05	0.0525889
LINC00656	1.29373	-1.20982	17.8597	0.000977021	0.00265632	1
PTX3	1.29205	0.382843	17.4149	0.00107875	0.00288894	1
ILDR2	1.29114	-0.555578	37.4379	3.57e-05	0.000164543	0.409665
ANPEP	1.28015	5.82232	76.1989	8.11e-07	8.7e-06	0.0107787
SC5D	1.278	4.75702	79.709	6.28e-07	7.2e-06	0.00840719
VNN3	1.27588	1.7821	32.7282	6.87e-05	0.00027968	0.759902
CCDC173	1.26923	-0.514844	33.4383	6.2e-05	0.00025709	0.689636
SMPDL3A	1.26883	2.5797	34.4031	5.4e-05	0.000229798	0.605758
HCAR3	1.26708	2.81954	32.238	7.39e-05	0.000296092	0.812716
BMP2	1.25968	-1.62209	14.3473	0.00223542	0.00541563	1
OSR2	1.25763	-2.05486	7.40057	0.0174176	0.0316705	1
GJB6	1.25757	-0.17279	48.553	9.47e-06	5.69e-05	0.115727
HMOX1	1.25706	5.74925	34.0083	5.71e-05	0.000240505	0.638549
SLC43A2	1.25652	5.35277	116.496	6.94e-08	1.6e-06	0.000972871
HIF1A	1.25229	7.80512	436.413	1.96e-11	3.8e-08	2.88e-07
NTSR1	1.25186	1.02359	26.6723	0.000178347	0.000618853	1
FAM20C	1.25114	1.93917	56.1947	4.36e-06	3.09e-05	0.05484
DOCK4	1.24741	1.5749	88.6041	3.43e-07	4.73e-06	0.00466602
ZC3H12C	1.23626	0.183385	33.8555	5.84e-05	0.000245029	0.651974
AREG	1.23599	6.58496	60.0325	3.05e-06	2.32e-05	0.0387699
ALPL	1.23503	-1.04182	15.5684	0.00165581	0.00418869	1
PWWP2B	1.23274	3.82637	261.355	5e-10	1.03e-07	7.29e-06
ZCCHC12	1.23077	-1.11361	23.6449	0.000304552	0.000974847	1
FN1	1.2301	0.4239	20.0778	0.000609255	0.0017732	1
GLUL	1.22813	7.31125	58.0098	3.67e-06	2.68e-05	0.0464013
CRYM	1.22488	-1.18853	21.6911	0.000441133	0.00133948	1
TRPV4	1.22025	-0.584668	17.9609	0.000955449	0.0026054	1
USP2	1.21852	-1.62623	34.4075	5.4e-05	0.000229721	0.605433
FPR1	1.21582	6.63802	44.8076	1.44e-05	7.95e-05	0.172675
LINC00936	1.213	6.66267	90.6684	3.01e-07	4.29e-06	0.00409693
BEX1	1.212	-0.931127	39.0917	2.88e-05	0.00013819	0.333963
CH17-212P11.4	1.20814	-1.77329	9.00078	0.0101748	0.0198129	1
RP11-111K18.1	1.20698	-0.586763	34.4521	5.37e-05	0.000228418	0.6018
VCAM1	1.20482	0.267432	59.5962	3.17e-06	2.39e-05	0.0402896
RP11-563J2.2	1.20274	0.854445	42.4893	1.89e-05	9.84e-05	0.223704
TLR4	1.20206	4.76494	49.9191	8.19e-06	5.06e-05	0.100604
DUSP6	1.20064	5.56425	38.9487	2.93e-05	0.000140279	0.339879
SKIL	1.19899	5.48474	177.786	5.42e-09	3.63e-07	7.83e-05
B3GNT7	1.19855	3.6023	33.0018	6.6e-05	0.000270304	0.731592
MTFP1	1.1977	5.50602	107.3	1.13e-07	2.2e-06	0.00156709
TMEM119	1.19539	0.962642	69.0319	1.41e-06	1.29e-05	0.0184117
SLC1A4	1.19137	1.97233	64.4629	2.06e-06	1.72e-05	0.0265899
LRRC75B	1.1908	-0.415201	24.3105	0.000269708	0.000878078	1
RP11-77H9.8	1.18776	1.0251	78.1464	7.03e-07	7.82e-06	0.0093803
SOX6	1.18608	-1.82003	27.9332	0.000144504	0.000519115	1
FLJ22447	1.17865	-0.917847	21.3488	0.000471786	0.00141904	1
SRC	1.17749	2.63489	40.6566	2.36e-05	0.000117519	0.276648
SPHK1	1.17675	2.40471	53.2635	5.8e-06	3.86e-05	0.0723051
IGF1	1.17648	-2.61985	3.32863	0.0909979	0.134019	1
ALOXE3	1.17512	-0.945861	25.5085	0.000217941	0.000732651	1
ARNTL2	1.17487	-0.638484	27.8802	0.000145767	0.0005225	1
ASIP	1.16503	-2.0504	16.6929	0.00127118	0.00332767	1
NAB2	1.16328	3.30196	29.0007	0.000121552	0.000447643	1
GEM	1.1595	1.14826	39.4161	2.76e-05	0.000133679	0.321104
RP11-212I21.2	1.158	-1.98703	9.89727	0.00767871	0.0155774	1
RIN2	1.15737	2.76909	28.9879	0.000121801	0.000448213	1
JDP2	1.15471	4.63931	34.869	5.06e-05	0.000218095	0.569678
VMO1	1.15006	1.10731	12.1363	0.00400324	0.00893218	1
FTH1	1.1497	12.4962	134.176	2.99e-08	9.28e-07	0.00042381
INHBA	1.14804	-1.39145	15.1445	0.00183469	0.00457564	1
NRP1	1.14593	0.67573	18.7999	0.000796359	0.00223478	1
CFAP45	1.14506	0.464978	47.2429	1.09e-05	6.38e-05	0.132734
VDR	1.14379	2.0769	32.599	7e-05	0.000284261	0.773804
S100P	1.1427	1.35351	18.6034	0.000830687	0.00231449	1
HBA1	1.14156	0.176676	6.7311	0.0221475	0.0390163	1
OTOA	1.14122	-0.855996	14.1965	0.00232214	0.00559152	1
SNX8	1.13779	3.76356	334.785	1.05e-10	5.5e-08	1.54e-06
SLC4A3	1.13623	-2.13999	9.37178	0.00904174	0.0178918	1
GRIN2C	1.13585	-0.555514	21.9803	0.000417022	0.00127552	1
SLC22A4	1.13439	0.375793	55.3971	4.7e-06	3.28e-05	0.0590639
GABARAPL1	1.13371	6.02263	263.972	4.69e-10	1e-07	6.85e-06
TRNP1	1.13121	-0.235733	26.8346	0.000173514	0.000604802	1
BCL6	1.1291	4.78104	83.123	4.95e-07	6.1e-06	0.00666616
ZBTB21	1.12893	4.07129	319.424	1.42e-10	6.12e-08	2.07e-06
RP1-239B22.5	1.12691	-0.645165	34.5029	5.33e-05	0.000227048	0.597665
PPP1R16B	1.12523	6.61747	89.02	3.34e-07	4.65e-06	0.00454527
PTPRE	1.12394	7.62504	166.224	8.18e-09	4.52e-07	0.000117725
GPR35	1.12309	2.59221	48.4367	9.59e-06	5.74e-05	0.117107
HIVEP1	1.12062	4.49912	308.467	1.77e-10	6.29e-08	2.58e-06
KRT81	1.11386	-0.887989	9.30377	0.00923799	0.0182138	1
CILP2	1.11383	-2.40564	15.4366	0.00170919	0.00429921	1
RHOBTB1	1.11305	-1.04856	27.768	0.000148484	0.00052965	1
ABCG1	1.1125	4.60405	122.352	5.18e-08	1.34e-06	0.00073048
SLC1A3	1.11246	-1.51561	9.28236	0.00930078	0.0183228	1
CAV1	1.11181	-2.15666	10.264	0.00686857	0.0141156	1
HMGB3	1.10957	2.89955	195.539	3.02e-09	2.76e-07	4.38e-05
FOSL2	1.10789	6.43742	380.57	4.69e-11	4.04e-08	6.86e-07
JAG1	1.10725	0.619975	42.0335	2e-05	0.00010272	0.235661
FFAR2	1.10385	-0.165654	11.5449	0.00472367	0.0102621	1
RP11-432J24.2	1.10263	-1.35939	14.2672	0.002281	0.00550604	1
IGKV1D-8	1.10144	1.93855	9.00143	0.0101727	0.0198114	1
ULBP2	1.10128	-0.0968356	38.7361	3.01e-05	0.000143243	0.348673
SLC11A1	1.1008	6.22733	40.8108	2.32e-05	0.000115718	0.27166
MITF	1.09944	1.90808	26.5588	0.000181821	0.000628886	1
PALD1	1.09848	-1.20243	10.8486	0.00577358	0.0121411	1
IL10	1.08923	-0.292539	9.55539	0.00853573	0.0170563	1
AATK	1.08299	-0.00359971	38.5453	3.09e-05	0.000145848	0.35676
DRAM1	1.08121	3.42838	87.473	3.7e-07	4.99e-06	0.00501531
BASP1	1.08112	5.80148	61.2688	2.72e-06	2.13e-05	0.0348256
ETS2	1.07736	5.56206	50.5212	7.68e-06	4.84e-05	0.0947442
TNFSF15	1.07728	-1.54992	4.44207	0.054915	0.0862412	1
ICAM1	1.07702	4.77145	75.7568	8.38e-07	8.91e-06	0.0111292
CCL4L2	1.0766	4.81675	20.8802	0.000517812	0.00154072	1
PPIF	1.0763	5.78673	33.0592	6.55e-05	0.000268734	0.726045
LILRA5	1.07541	5.73199	34.9437	5.01e-05	0.000216279	0.564122
C1QB	1.07458	0.905528	14.9443	0.00192688	0.00476181	1
SORBS1	1.07244	0.550175	21.6112	0.000448082	0.00135797	1
ANKDD1A	1.07117	1.2741	55.8766	4.49e-06	3.17e-05	0.056488
NFKB2	1.06965	6.225	223.335	1.33e-09	1.71e-07	1.93e-05
SDC3	1.06873	-0.426279	14.281	0.00227308	0.00548962	1
SH3BP4	1.06462	0.117072	23.5959	0.000307317	0.000982132	1
RHOU	1.06416	4.40819	44.2361	1.54e-05	8.37e-05	0.183865
AP1S3	1.06139	1.90959	57.5037	3.85e-06	2.79e-05	0.0486009
TMCC3	1.05966	4.35761	179.881	5.05e-09	3.52e-07	7.29e-05
RYBP	1.05748	5.06135	354.836	7.3e-11	4.44e-08	1.07e-06
PTCRA	1.05716	-0.325403	9.4998	0.00868538	0.0173058	1
RTP5	1.05647	1.66273	32.3607	7.25e-05	0.000292206	0.799408
FAM177A1	1.05542	6.29634	77.0208	7.63e-07	8.29e-06	0.0101585
SMAD1	1.05535	1.51957	77.9172	7.15e-07	7.92e-06	0.00953333
CNTNAP3	1.04732	-2.00752	5.80097	0.0345521	0.0574901	1
TMEM170B	1.04731	4.71468	81.4839	5.54e-07	6.6e-06	0.00744465
NLRP3	1.04328	5.79592	67.1722	1.64e-06	1.45e-05	0.0213477
GPC4	1.04282	-1.44103	22.3306	0.00038983	0.00120416	1
HLX	1.04263	3.11143	62.9104	2.36e-06	1.91e-05	0.0302838
SDCBP	1.04223	7.35827	156.39	1.19e-08	5.45e-07	0.00016995
PTS	1.04124	4.52235	205.088	2.25e-09	2.32e-07	3.27e-05
MCM6	1.04013	4.76829	57.134	3.98e-06	2.86e-05	0.0502613
ARRDC4	1.03942	4.31138	87.9245	3.59e-07	4.87e-06	0.00487122
C5AR2	1.03753	1.77371	43.6761	1.64e-05	8.8e-05	0.195644
RP11-508N22.12	1.03612	-2.67188	5.2967	0.0384386	0.0631325	1
ESPL1	1.0299	-1.62396	11.4802	0.00481128	0.0104272	1
DSE	1.02979	4.4099	50.895	7.39e-06	4.69e-05	0.091249
TNNI2	1.02858	2.82111	36.9183	3.82e-05	0.000174294	0.437577
LINC01315	1.02844	-0.973065	25.5426	0.000216645	0.000729109	1
LINC00346	1.02724	-1.45934	13.9828	0.00245185	0.00585597	1
TCTEX1D4	1.02707	-0.600062	24.97	0.000239644	0.000794675	1
ATP2B1	1.0259	6.82108	142.876	2.05e-08	7.54e-07	0.000291983
SYNM	1.02568	0.849739	25.6204	0.000213721	0.000721278	1
SNN	1.02567	5.71936	322.246	1.34e-10	6.12e-08	1.96e-06
JADE3	1.02556	1.54754	24.897	0.000242773	0.000803416	1
DUSP16	1.0224	4.33403	122.214	5.22e-08	1.34e-06	0.000735268
FBP1	1.02186	3.73799	46.6169	1.17e-05	6.74e-05	0.141848
RP11-1082L8.4	1.0218	-2.28823	3.92184	0.0690907	0.105387	1
UPB1	1.01865	-0.596866	29.1944	0.000117854	0.000436428	1
IP6K1	1.01671	4.76275	122.371	5.18e-08	1.34e-06	0.000729847
NR4A3	1.01388	5.19923	81.8528	5.4e-07	6.48e-06	0.0072604
CTD-2639E6.9	1.0136	-1.95131	14.4426	0.00218249	0.00530934	1
IL6	1.01263	-0.406435	10.8749	0.00572923	0.0120599	1
SERINC2	1.01236	1.66096	32.8013	6.8e-05	0.000277012	0.752089
BORCS5	1.0122	4.178	127.449	4.06e-08	1.15e-06	0.000574742
ADAM9	1.0117	3.46892	97.156	2.01e-07	3.26e-06	0.00276961
RARA-AS1	1.01112	0.482861	32.5919	7.01e-05	0.000284458	0.774474
FAM167A	1.00999	0.991024	26.6636	0.000178612	0.000619626	1
ASTL	1.00971	0.661379	37.461	3.56e-05	0.000164246	0.408553
MBNL1-AS1	1.00876	0.546862	52.9921	5.96e-06	3.95e-05	0.0742118
SLA	1.00679	5.46091	124.99	4.57e-08	1.23e-06	0.000644493
TRIB1	1.00504	5.57706	31.6844	8.02e-05	0.00031653	0.877942
CHST15	1.00406	4.27131	45.2371	1.37e-05	7.63e-05	0.164635
SLC41A2	1.00093	0.195228	42.6544	1.85e-05	9.71e-05	0.219616
DSC2	1.00003	2.06303	12.3724	0.00375176	0.00844548	1
PHLDA2	0.999081	2.61941	11.5971	0.00465442	0.0101367	1
CRLF2	0.998638	-1.68308	9.14662	0.00971072	0.0190281	1
MARCKS	0.998423	6.6118	41.1749	2.22e-05	0.000111627	0.260297
NR4A2	0.993786	7.58999	78.429	6.89e-07	7.71e-06	0.00919592
YES1	0.991886	5.11839	95.6983	2.2e-07	3.43e-06	0.00301666
CASZ1	0.991411	3.81302	44.3429	1.52e-05	8.3e-05	0.181763
ZNF503	0.990684	0.881041	22.6896	0.000364066	0.00113462	1
HBEGF	0.990585	4.91218	27.8393	0.000146751	0.000525002	1
COL26A1	0.99015	-2.40699	2.47589	0.14643	0.20236	1
MPZL3	0.989204	3.26975	156.977	1.16e-08	5.39e-07	0.000166174
CD109	0.988452	0.755227	34.3907	5.41e-05	0.000229933	0.606601
RELT	0.988355	4.63537	75.2044	8.73e-07	9.21e-06	0.0115875
ZBTB43	0.988236	5.06069	390.241	4e-11	4.04e-08	5.85e-07
FRMD6	0.986939	0.293686	20.012	0.000617548	0.00179307	1
RP11-351I24.1	0.984506	-0.933543	19.8744	0.000635325	0.00183893	1
APOM	0.983484	2.3604	93.7873	2.47e-07	3.74e-06	0.00338361
MYO10	0.982334	0.143136	39.1785	2.85e-05	0.000137023	0.330502
IFNGR2	0.981896	6.45872	49.3001	8.74e-06	5.33e-05	0.107128
SKOR1	0.980843	-0.977588	23.4829	0.000313804	0.00100024	1
PXT1	0.980637	-0.912388	28.1351	0.000139802	0.000504451	1
GPAT3	0.976657	3.45465	61.43	2.69e-06	2.11e-05	0.0343611
FAM49A	0.975601	5.37873	78.0429	7.08e-07	7.86e-06	0.00944816
IL1RN	0.975558	3.95007	31.913	7.75e-05	0.000307695	0.850135
SLC22A3	0.975364	-1.69306	18.5768	0.000835465	0.00232582	1
PIK3R1	0.974621	8.69142	115.097	7.45e-08	1.68e-06	0.00104366
CNOT6L	0.974416	7.21522	70.1436	1.29e-06	1.21e-05	0.0169013
NXF3	0.974217	-1.9423	4.48827	0.0555254	0.0870784	1
CD86	0.970212	5.00456	60.3425	2.96e-06	2.26e-05	0.0377235
ACVR1B	0.969194	3.72812	281.606	3.13e-10	8.5e-08	4.57e-06
SRGN	0.969049	9.95566	184.112	4.38e-09	3.27e-07	6.33e-05
CXCL9	0.964067	-2.3287	1.41185	0.261984	0.331913	1
SGK1	0.963401	7.41443	11.1355	0.0053111	0.0113344	1
SLC6A4	0.962607	-1.24546	19.5768	0.00067581	0.0019388	1
GPRC5D	0.961772	-2.45957	2.89263	0.114557	0.163875	1
TMEM51	0.959557	-0.463297	8.70528	0.0111967	0.0215651	1
H1F0	0.95886	4.23177	47.885	1.02e-05	6.04e-05	0.124109
RP4-535B20.4	0.958637	-1.20352	18.924	0.000775533	0.0021847	1
VPS37B	0.957837	6.78857	72.3091	1.09e-06	1.08e-05	0.014348
SPI1	0.956803	7.98816	30.1767	0.000100988	0.000382873	1
DSG2	0.955403	-2.72465	8.80572	0.0108365	0.0209594	1
HEY1	0.952306	-2.05324	14.6091	0.00209358	0.00511596	1
RP11-680A11.5	0.951166	-0.426935	23.8091	0.000295495	0.000950005	1
SOD2	0.950684	7.31681	72.5206	1.07e-06	1.07e-05	0.0141278
FHDC1	0.950496	-1.65612	12.8809	0.00326989	0.00750734	1
MIR222HG	0.949806	1.92748	14.8739	0.00196058	0.00483449	1
EZR	0.949455	8.89839	175.521	5.87e-09	3.74e-07	8.47e-05
REL	0.94706	8.16483	432.645	2.08e-11	3.8e-08	3.04e-07
SIAH3	0.946966	-1.38811	14.442	0.00218286	0.00530935	1
CKAP4	0.945973	4.58387	74.7185	9.06e-07	9.48e-06	0.0120103
RP5-1187M17.10	0.945956	2.90364	77.4908	7.37e-07	8.09e-06	0.00982452
BCAT1	0.945877	1.89084	32.5681	7.04e-05	0.000285218	0.776976
PHLDB1	0.945743	-0.83815	18.9122	0.000777493	0.00218854	1
COL27A1	0.945496	-1.36247	9.0111	0.0101411	0.0197552	1
TCAF2	0.945245	4.86691	118.307	6.33e-08	1.52e-06	0.000889183
MFI2	0.945155	-0.60382	26.9726	0.000169524	0.000593151	1
SAT1	0.944361	9.63514	44.0531	1.57e-05	8.52e-05	0.1877
TBC1D15	0.943128	5.22064	362.049	6.43e-11	4.44e-08	9.41e-07
DCUN1D3	0.942582	-0.148773	37.8428	3.38e-05	0.000157126	0.389147
IL4I1	0.941559	1.27946	33.2287	6.39e-05	0.000263536	0.709587
PDE4A	0.941395	4.0277	112.184	8.67e-08	1.85e-06	0.00121139
DFNB31	0.937817	3.20326	83.5189	4.82e-07	5.98e-06	0.00649204
STARD13	0.937443	-1.02586	8.03257	0.0140042	0.0262011	1
KDM6B	0.934321	6.84575	302.838	1.98e-10	6.61e-08	2.9e-06
TCN2	0.931779	2.17516	19.9984	0.000619281	0.00179739	1
CHKA	0.931429	3.87642	118.403	6.3e-08	1.51e-06	0.000885118
RUSC2	0.928406	1.84147	20.9572	0.000509908	0.00152121	1
FGFRL1	0.928397	2.22088	89.1865	3.31e-07	4.63e-06	0.0044986
SYAP1	0.928074	6.43133	187.259	3.94e-09	3.12e-07	5.71e-05
TMEM39A	0.927637	3.65225	133.167	3.13e-08	9.58e-07	0.000443245
DUSP4	0.926817	2.99942	67.0391	1.66e-06	1.46e-05	0.0215721
TIMP1	0.926183	7.336	44.6501	1.46e-05	8.06e-05	0.175633
ETF1	0.926151	6.4901	355.362	7.23e-11	4.44e-08	1.06e-06
TMEM86A	0.926112	0.669173	58.7816	3.41e-06	2.54e-05	0.0433159
CCR7	0.925401	7.55218	134.63	2.93e-08	9.17e-07	0.000415451
IGKV1OR2-108	0.924997	-1.45482	2.32196	0.151362	0.208272	1
MAFF	0.92474	4.55019	115.098	7.45e-08	1.68e-06	0.00104366
TLE3	0.923264	5.99509	93.3117	2.55e-07	3.82e-06	0.00348294
AVPI1	0.923036	3.73729	152.435	1.38e-08	5.91e-07	0.000198181
SCT	0.922383	0.287004	4.84062	0.0463617	0.074273	1
DUSP8	0.922282	3.87081	90.2366	3.09e-07	4.38e-06	0.00420947
GAS6	0.922175	1.57679	25.3058	0.000225832	0.000755883	1
PLA2G1B	0.920782	-1.56829	12.5534	0.00357137	0.00809675	1
NRP2	0.920572	-1.3168	34.6516	5.22e-05	0.000223433	0.586189
RBM38	0.919461	6.41936	55.9625	4.45e-06	3.15e-05	0.0560409
HYPK	0.919323	2.52943	163.733	8.97e-09	4.73e-07	0.000128949
APCDD1	0.918023	-0.639622	10.0632	0.00729906	0.0148876	1
MYBPC3	0.917804	-0.158943	16.3597	0.00137319	0.00356352	1
FST	0.917426	-2.10327	17.6022	0.0010345	0.0027852	1
PCLO	0.917376	-3.06133	4.14704	0.0642361	0.0988856	1
ROR1	0.916941	-0.468526	10.7126	0.00600892	0.0125764	1
ARG2	0.916854	-0.525925	47.1175	1.11e-05	6.44e-05	0.134499
JARID2	0.914027	6.3458	162.532	9.38e-09	4.79e-07	0.000134775
CLCF1	0.913447	2.14591	89.46	3.25e-07	4.55e-06	0.00442064
PDCD1	0.912954	2.7733	46.4609	1.19e-05	6.82e-05	0.144199
HAVCR2	0.912708	4.13598	54.774	5e-06	3.44e-05	0.0626258
AC002331.1	0.911497	-1.70681	6.70287	0.022378	0.0393514	1
KRT5	0.911418	-1.48193	2.72901	0.122326	0.173431	1
AC195454.1	0.908368	-0.559228	15.5667	0.00165647	0.00418964	1
PELI2	0.908156	3.94406	157.783	1.12e-08	5.28e-07	0.00016112
CTNNAL1	0.906479	1.9226	92.4184	2.69e-07	3.96e-06	0.00367691
VNN1	0.906435	1.78153	26.4336	0.00018574	0.000639961	1
RRAGD	0.905373	3.3358	98.3592	1.87e-07	3.12e-06	0.00258304
LINC01089	0.905121	3.57879	80.8547	5.79e-07	6.83e-06	0.00777352
CCL3	0.90491	5.34748	16.1747	0.00143389	0.00370074	1
PSMD12	0.903103	5.82859	245.544	7.37e-10	1.33e-07	1.07e-05
CLIC2	0.902245	0.196253	22.383	0.000385942	0.00119315	1
C17orf53	0.902215	0.0307643	37.4555	3.56e-05	0.000164299	0.408815
C1QA	0.900155	2.2819	9.15893	0.00967267	0.0189652	1
DLC1	0.899226	-1.80328	6.3939	0.0250934	0.0434191	1
BACH1	0.898944	6.70037	102.314	1.49e-07	2.68e-06	0.00206175
ZNF350	0.897356	4.29277	217.753	1.56e-09	1.82e-07	2.26e-05
THEMIS2	0.897253	6.51202	69.8564	1.32e-06	1.23e-05	0.0172834
HP	0.896698	0.235084	8.14441	0.0134849	0.0253396	1
PTPRS	0.895773	1.44312	24.0249	0.000284061	0.000918686	1
P2RX1	0.89523	3.85615	47.7451	1.03e-05	6.11e-05	0.125928
USP36	0.894715	6.69311	88.69	3.41e-07	4.72e-06	0.00464109
BCL2A1	0.894548	6.74694	17.3184	0.0011024	0.00294208	1
RPRD1B	0.8942	5.07132	240.161	8.47e-10	1.39e-07	1.23e-05
SPSB1	0.893077	1.96418	105.626	1.24e-07	2.35e-06	0.00171646
RAMP1	0.893077	2.48887	29.0178	0.000121219	0.000446635	1
RNASE1	0.88977	-1.05267	9.06627	0.00996326	0.0194527	1
LYN	0.889346	7.81347	91.6165	2.83e-07	4.11e-06	0.0038629
PLK3	0.88874	5.86657	62.6514	2.41e-06	1.94e-05	0.0309578
SLC16A3	0.887681	4.36395	64.6134	2.04e-06	1.7e-05	0.0262605
GJD3	0.886092	-0.0472844	22.6257	0.00036851	0.00114725	1
CCL3L3	0.883539	4.42746	13.6057	0.00270171	0.00637294	1
TGIF2	0.882603	4.07144	60.2336	2.99e-06	2.28e-05	0.0380847
CD83	0.882308	7.67084	23.8591	0.000292801	0.000941756	1
IGHV4-28	0.881291	-0.164962	2.86549	0.114162	0.163373	1
RAI2	0.879729	-0.707487	30.4969	9.61e-05	0.000367593	1
CTA-293F17.1	0.878701	-1.93095	12.9292	0.00322805	0.00743805	1
NCR3LG1	0.878517	2.19701	55.8406	4.51e-06	3.17e-05	0.0566754
VASH2	0.878094	-2.15962	6.84137	0.0212736	0.0376852	1
FOSB	0.877094	2.79659	10.4701	0.00645697	0.0133842	1
DYNLT1	0.876155	6.40494	106.052	1.21e-07	2.31e-06	0.00167668
SIAH1	0.876104	3.84265	112.602	8.48e-08	1.83e-06	0.00118561
RNF219	0.875771	4.24475	86.3588	3.98e-07	5.24e-06	0.00538762
KYNU	0.874817	4.62117	38.9466	2.93e-05	0.000140279	0.339941
PDE4D	0.874208	5.90195	51.594	6.88e-06	4.42e-05	0.0851084
PAPSS2	0.87357	1.73654	32.6524	6.95e-05	0.000282489	0.768109
IGF2BP2	0.873446	2.44769	35.1639	4.86e-05	0.000211216	0.548268
SOCS6	0.872861	2.20453	32.5503	7.05e-05	0.000285807	0.77887
ANKRD33B	0.871478	2.58009	103.75	1.37e-07	2.52e-06	0.00190287
PIM3	0.87105	7.04234	60.3377	2.96e-06	2.26e-05	0.0377369
RAPGEF2	0.870961	4.03526	143.191	2.02e-08	7.47e-07	0.000288168
RAB30	0.870643	4.9739	158.602	1.09e-08	5.21e-07	0.000156201
MT1G	0.870459	0.226628	0.712733	0.41371	0.490039	1
DIAPH3	0.869651	-1.3608	11.0188	0.0054938	0.0116531	1
ADNP2	0.869305	4.21006	139.52	2.36e-08	8.09e-07	0.000336212
OSGIN1	0.869284	-0.517334	14.074	0.00239546	0.00573604	1
PER2	0.867758	4.00835	139.527	2.36e-08	8.09e-07	0.000336132
SPOCK1	0.867543	-1.22799	18.9309	0.000774402	0.00218235	1
MTMR6	0.865019	5.62898	293.521	2.41e-10	7.69e-08	3.53e-06
DTX4	0.864236	2.03505	48.3347	9.7e-06	5.8e-05	0.118388
SYTL3	0.864154	6.96406	56.7713	4.12e-06	2.95e-05	0.051974
SCAMP5	0.863833	-0.178798	18.2193	0.000902837	0.00247714	1
DIRC2	0.863761	5.22685	263.081	4.79e-10	1e-07	6.99e-06
MNT	0.863324	4.89371	372.519	5.37e-11	4.17e-08	7.86e-07
THUMPD2	0.863307	4.0138	122.403	5.17e-08	1.34e-06	0.0007288
CSNK1D	0.862439	6.46538	115.818	7.18e-08	1.64e-06	0.00100661
KLHL7-AS1	0.85925	-1.81673	8.5979	0.0115974	0.0222258	1
RP1-28O10.1	0.858615	-1.09658	21.9164	0.000422217	0.00128845	1
PI4K2A	0.857528	3.70677	80.7794	5.83e-07	6.86e-06	0.00781368
RP11-160H22.3	0.856136	-1.38973	20.0454	0.000613326	0.00178293	1
TLR2	0.856048	4.87222	22.6744	0.000365121	0.00113742	1
B3GALNT1	0.855765	-0.747189	25.0087	0.000238005	0.000790849	1
TNFRSF1B	0.855421	7.97225	141.943	2.13e-08	7.64e-07	0.000303531
LILRB4	0.853963	3.841	14.9018	0.00194716	0.00480544	1
EMILIN2	0.853763	5.76295	31.5454	8.19e-05	0.00032165	0.89499
ENC1	0.853286	4.91245	44.0276	1.57e-05	8.54e-05	0.188181
MXD1	0.852684	4.67666	32.8707	6.73e-05	0.0002746	0.744841
JOSD1	0.851034	4.9738	164.471	8.72e-09	4.72e-07	0.000125525
RAPGEF5	0.849487	-0.48545	10.4312	0.00653247	0.0135216	1
IL27	0.849108	-0.421854	9.10791	0.00983143	0.0192334	1
MAFK	0.846423	3.3455	98.6029	1.85e-07	3.1e-06	0.00254701
SCN9A	0.845601	-0.39329	9.56087	0.00852113	0.0170329	1
GMEB2	0.844346	4.80962	207.194	2.12e-09	2.26e-07	3.07e-05
ZNF385A	0.843473	4.61016	29.094	0.000119754	0.000442347	1
HSPA13	0.842622	5.1634	217.193	1.58e-09	1.82e-07	2.3e-05
SIRPA	0.842391	4.62762	22.4324	0.000382322	0.00118371	1
AUTS2	0.841804	5.75927	30.436	9.7e-05	0.000370386	1
TSG101	0.84169	5.20437	253.487	6.05e-10	1.23e-07	8.82e-06
LYPD2	0.841685	3.31565	4.81733	0.0468158	0.0749103	1
ATF5	0.840993	4.23472	184.362	4.34e-09	3.26e-07	6.28e-05
CD55	0.840767	7.91419	241.582	8.16e-10	1.39e-07	1.19e-05
IGKV1-6	0.838773	3.11301	0.292511	0.597705	0.664535	1
AHR	0.838512	5.62644	75.9387	8.27e-07	8.83e-06	0.0109837
YPEL4	0.837215	-0.183476	30.0465	0.000103055	0.000389598	1
ELL2	0.837097	5.49189	82.2172	5.27e-07	6.37e-06	0.00708359
ADM	0.836788	2.97235	12.0088	0.00414706	0.00919568	1
CD68	0.836347	7.15151	17.7686	0.000996924	0.00269642	1
BRD1	0.835639	5.32869	75.562	8.5e-07	9.01e-06	0.0112878
NEDD4L	0.835443	2.72364	102.587	1.47e-07	2.65e-06	0.00203049
DIRAS1	0.835123	0.69435	53.0118	5.95e-06	3.94e-05	0.0740827
TUBB6	0.83441	2.61861	39.971	2.57e-05	0.000126113	0.300254
SLC2A3	0.832605	8.60728	69.635	1.34e-06	1.25e-05	0.0175812
IGKV1-12	0.832592	3.70558	14.2693	0.00227977	0.00550396	1
RGPD2	0.831983	0.859873	52.7617	6.1e-06	4.02e-05	0.075906
DHRS9	0.831699	-0.0556826	10.7936	0.00586734	0.0123065	1
PROC	0.831404	-1.928	6.81389	0.0214876	0.0379953	1
CCDC9	0.831221	4.68407	189.866	3.62e-09	3e-07	5.25e-05
TTYH3	0.830805	4.67635	34.4969	5.33e-05	0.000227175	0.598121
PLAUR	0.830792	6.91234	11.8119	0.00438127	0.00962908	1
RP11-338C15.3	0.828206	-1.12214	3.802	0.0729537	0.110566	1
TG	0.827743	-1.64432	11.8809	0.00429751	0.00948196	1
NUP54	0.82612	5.20177	83.3007	4.89e-07	6.05e-06	0.00658732
SHD	0.825885	-1.3034	4.8262	0.0466424	0.0746899	1
LDLRAD2	0.825667	-1.86329	9.75797	0.00801523	0.0161594	1
INSIG1	0.824524	5.81715	172.394	6.55e-09	4.05e-07	9.44e-05
IL31RA	0.82387	-1.05714	5.10126	0.04162	0.0676452	1
SPIRE1	0.823438	2.43764	88.4601	3.46e-07	4.76e-06	0.0047085
LGALS3	0.822932	7.30756	19.5188	0.000684042	0.00196012	1
LRRC8B	0.822389	2.7305	69.1395	1.4e-06	1.28e-05	0.0182583
PXDC1	0.822225	-1.41224	13.347	0.00289028	0.0067497	1
FCER1A	0.819866	1.51816	13.8432	0.00254109	0.00604721	1
ARHGEF17	0.819421	-2.33064	6.18072	0.0271935	0.0464703	1
TMTC1	0.819418	-0.244988	15.8168	0.0015604	0.00398488	1
AXL	0.819325	-0.736306	14.1236	0.00236544	0.00567343	1
FOXJ1	0.819319	-0.704503	6.8958	0.0208572	0.0370236	1
GLTPD2	0.818	1.23538	34.1333	5.61e-05	0.000237195	0.628094
CHD1	0.817443	8.02574	241.816	8.11e-10	1.39e-07	1.18e-05
NDST1	0.81706	1.9974	32.0863	7.56e-05	0.000301757	0.830227
CENPN	0.816509	1.91379	39.4495	2.75e-05	0.0001332	0.319799
FURIN	0.816123	5.54641	106.848	1.16e-07	2.24e-06	0.00160581
RP11-126K1.6	0.814908	1.16133	74.2422	9.39e-07	9.75e-06	0.0124391
C1QC	0.814283	-0.789083	4.45835	0.0545306	0.0857111	1
MED26	0.814116	2.49091	81.6958	5.46e-07	6.53e-06	0.0073375
OASL	0.810534	4.71051	44.9322	1.42e-05	7.85e-05	0.170285
RBM47	0.810512	4.07951	15.028	0.00188773	0.00468321	1
TMEM2	0.810196	6.78613	67.8	1.56e-06	1.39e-05	0.0202941
PLSCR1	0.810172	5.74191	31.2795	8.53e-05	0.000332504	0.929416
LAMP5	0.810079	-0.203167	8.70424	0.0112005	0.0215696	1
RP11-275I4.2	0.809406	-1.17183	10.8594	0.00575523	0.0121112	1
FXYD6	0.808309	1.90701	22.329	0.000389954	0.00120422	1
FBXO40	0.807267	-0.781099	12.9351	0.00322296	0.00742866	1
TUFT1	0.805054	0.112741	30.5882	9.48e-05	0.000363503	1
ADORA2B	0.804972	0.459945	21.0778	0.000497799	0.00148903	1
C3AR1	0.804839	2.84721	29.9888	0.000103987	0.000392414	1
C17orf107	0.804094	0.985438	54.1624	5.31e-06	3.59e-05	0.0663059
CXCR6	0.803894	0.572056	14.404	0.00220375	0.00535157	1
INAFM2	0.803131	1.1018	34.6463	5.22e-05	0.000223433	0.586526
SEC14L1	0.801956	5.93787	113.664	8.02e-08	1.77e-06	0.00112283
IGHV4-61	0.801547	0.832003	3.38709	0.0903889	0.133189	1
RBBP8	0.800303	3.23578	65.1282	1.95e-06	1.64e-05	0.0251691
TMEM255B	0.799069	-0.0975839	9.66006	0.00826203	0.016584	1
DDO	0.797976	-0.848828	10.7756	0.00589855	0.0123649	1
RNF145	0.796975	5.18796	317.24	1.48e-10	6.2e-08	2.16e-06
PIK3IP1	0.796766	8.34547	71.6785	1.14e-06	1.11e-05	0.0150384
LINC01006	0.796477	-0.843877	13.7036	0.00263411	0.00623415	1
AK4	0.796392	-0.435431	11.5812	0.00467541	0.0101763	1
RP11-65N13.8	0.796129	-0.680487	16.1326	0.00144816	0.00373165	1
DENND3	0.79531	5.07227	194.063	3.17e-09	2.81e-07	4.59e-05
FAM111B	0.795046	1.96235	22.4502	0.000381022	0.00118044	1
RP1-224A6.3	0.79394	-0.879061	24.643	0.000254037	0.000835783	1
ERF	0.792965	3.44818	221.999	1.38e-09	1.71e-07	2.01e-05
FAM160A1	0.792544	-0.00721456	37.7286	3.43e-05	0.000159201	0.394829
COL9A3	0.792369	1.73025	35.1261	4.88e-05	0.000212106	0.550955
CD93	0.790087	5.11476	15.5623	0.00165823	0.00419262	1
RAB8B	0.789908	6.757	109.336	1.01e-07	2.03e-06	0.00140555
PRKAG2-AS1	0.789617	2.4582	31.3585	8.43e-05	0.000329256	0.919054
LHFP	0.788729	-1.88941	6.15633	0.0274467	0.0468483	1
GOLT1B	0.788318	5.38283	269.928	4.08e-10	9.2e-08	5.96e-06
CASS4	0.788197	3.37385	63.1533	2.31e-06	1.87e-05	0.0296614
TYW5	0.788121	2.4251	67.8335	1.56e-06	1.39e-05	0.0202416
FLT1	0.787881	0.938736	23.4947	0.000313117	0.000998988	1
C2	0.787041	-0.79276	6.43572	0.0247041	0.0428253	1
RFX2	0.78697	1.95509	27.77	0.000148437	0.000529612	1
CD14	0.786681	7.72693	14.7121	0.00204063	0.00500158	1
MGAT5B	0.786085	-2.44967	2.78522	0.120823	0.171582	1
RP11-22N19.2	0.78538	1.07981	15.3002	0.0017665	0.00442515	1
NR1H2	0.784937	6.42674	275.146	3.62e-10	8.56e-08	5.28e-06
HTR3A	0.784711	-1.00324	15.331	0.00175337	0.00439644	1
ETV5	0.784488	-0.863622	17.1658	0.00114105	0.00303254	1
KLHL5	0.783666	4.59235	181.401	4.79e-09	3.44e-07	6.93e-05
RPP14	0.781371	3.56463	100.336	1.67e-07	2.91e-06	0.00230658
DNMBP	0.781166	3.61482	39.5137	2.73e-05	0.000132381	0.317386
DNAJB5	0.779908	0.966268	18.6241	0.000826992	0.00230749	1
ZNF100	0.779855	3.75151	54.7119	5.03e-06	3.46e-05	0.0629872
ENO1-AS1	0.779585	-0.033282	38.4212	3.14e-05	0.000147565	0.362104
IGHV3-48	0.779476	4.00805	2.23263	0.158847	0.21691	1
MAP4K3	0.778803	2.85116	71.1091	1.2e-06	1.15e-05	0.0156994
KLF14	0.777626	-1.13673	12.1018	0.00404159	0.00900166	1
SELK	0.777059	7.30946	241.912	8.09e-10	1.39e-07	1.18e-05
KCNH4	0.776827	-1.82975	12.6322	0.00349598	0.00795568	1
FCGR1A	0.776644	3.11193	8.00571	0.0141323	0.0264206	1
ZNF682	0.775637	2.23574	44.5956	1.47e-05	8.09e-05	0.176669
CD9	0.77476	2.993	17.8004	0.000989924	0.00268244	1
ZNF416	0.774137	1.41404	30.2562	9.97e-05	0.000378915	1
RRP12	0.774137	4.80653	41.3768	2.16e-05	0.000109546	0.254313
EAF1	0.772987	3.73055	65.4134	1.9e-06	1.61e-05	0.0245939
RP6-159A1.4	0.772713	3.34591	25.4023	0.000222035	0.000744707	1
GNA12	0.771616	4.70152	112.936	8.33e-08	1.8e-06	0.00116527
KREMEN2	0.770823	-1.79563	8.1076	0.0136533	0.0256133	1
CTD-3252C9.4	0.77041	4.31086	12.7025	0.00343028	0.00782931	1
OSGIN2	0.769281	4.24856	219.416	1.48e-09	1.8e-07	2.16e-05
SQSTM1	0.768134	7.17205	159.104	1.07e-08	5.21e-07	0.00015329
CCL4	0.767448	7.55757	13.1671	0.00303043	0.00703802	1
ANLN	0.767094	-0.995717	13.6324	0.00268312	0.00633684	1
TNFRSF13C	0.766809	5.52352	77.7683	7.23e-07	7.98e-06	0.00963427
SNIP1	0.766736	4.90699	131.05	3.44e-08	1.02e-06	0.000487401
ADGRE2	0.766661	4.39102	19.6603	0.000664158	0.00191061	1
TIMM17A	0.764958	5.17394	405.72	3.12e-11	4.04e-08	4.57e-07
TRAF3	0.764784	5.0622	142.499	2.08e-08	7.58e-07	0.000296592
NFE2L2	0.763835	6.16044	187.44	3.92e-09	3.12e-07	5.68e-05
SUPV3L1	0.763731	5.91175	86.9558	3.82e-07	5.1e-06	0.00518447
C9orf106	0.763344	-0.985658	8.25932	0.0129747	0.0245002	1
RELL1	0.762903	5.06456	180.333	4.97e-09	3.49e-07	7.18e-05
ZNF184	0.762855	3.37089	50.3808	7.8e-06	4.88e-05	0.0960614
MAP3K8	0.761802	6.98878	277.205	3.46e-10	8.56e-08	5.04e-06
RP4-799D16.1	0.761671	-0.207698	21.3428	0.000472342	0.00142013	1
TIMP2	0.761557	6.0069	24.4061	0.00026509	0.000866895	1
UTF1	0.760219	1.75582	22.2481	0.000396048	0.00122003	1
RP11-220I1.5	0.759788	-2.16747	7.77059	0.0153145	0.028381	1
AR	0.75827	-1.74644	4.51646	0.0531847	0.0838112	1
IRAK3	0.756984	4.81465	23.9113	0.000290013	0.000934841	1
LANCL2	0.755792	3.40307	110.229	9.62e-08	1.98e-06	0.00134155
SSC5D	0.754273	-0.179363	11.242	0.00515046	0.0110414	1
CCR6	0.753883	3.95493	55.3541	4.72e-06	3.28e-05	0.0592824
RP11-770J1.4	0.752766	-0.553947	21.62	0.000447308	0.00135626	1
NEAT1	0.752467	9.61657	28.6961	0.000127641	0.000466659	1
CH507-9B2.1	0.752117	-0.518228	11.3217	0.00503409	0.0108268	1
WNT7A	0.750576	3.347	25.2866	0.000226596	0.000757578	1
IGKV2-18	0.749897	-2.72928	0.774285	0.396059	0.472262	1
DGCR6	0.749393	0.126228	24.139	0.000278224	0.000902197	1
C9orf47	0.748628	-0.478712	11.0302	0.00547561	0.011622	1
TMEM217	0.747492	0.774589	79.0874	6.57e-07	7.45e-06	0.00878134
RAB34	0.74732	3.43133	36.1008	4.27e-05	0.000190241	0.485445
CD80	0.747146	0.911377	30.5254	9.57e-05	0.000366556	1
MAFG	0.747108	3.16531	60.5031	2.92e-06	2.24e-05	0.0372004
BEND3	0.745593	1.18063	18.6447	0.000823339	0.00229948	1
ZFP30	0.745524	1.93174	38.1011	3.27e-05	0.000152821	0.376828
RGL1	0.744667	1.4051	25.9826	0.0002007	0.000683947	1
DHRS3	0.744515	4.94797	60.6164	2.89e-06	2.22e-05	0.0368295
GHSR	0.743214	-1.75474	3.57746	0.0809152	0.120944	1
LEPROTL1	0.742954	7.9357	103.665	1.38e-07	2.53e-06	0.00191171
ECHDC3	0.742853	1.49861	23.626	0.000305614	0.00097782	1
RHOQ	0.74187	2.58634	70.0163	1.3e-06	1.22e-05	0.0170722
SKI	0.741157	4.89607	73.595	9.86e-07	1.01e-05	0.013041
LLNLR-246C6.1	0.74091	-1.00494	8.96896	0.0102794	0.0199938	1
GABPB1	0.740756	4.85488	70.4235	1.26e-06	1.19e-05	0.0165399
RGS2	0.739392	7.78184	67.0637	1.66e-06	1.46e-05	0.0215315
GPR183	0.738681	5.23686	17.1726	0.0011393	0.00302897	1
FCGR2A	0.738484	5.11496	13.6683	0.00265829	0.0062853	1
ELF1	0.737381	7.8465	370.124	5.59e-11	4.17e-08	8.18e-07
SAR1A	0.737228	5.7854	177.782	5.42e-09	3.63e-07	7.83e-05
VPS37C	0.736992	3.15994	88.5792	3.44e-07	4.73e-06	0.00467322
UPK3A	0.736084	1.4993	36.2326	4.19e-05	0.000187606	0.477373
KIAA0226L	0.735492	3.7187	79.4283	6.41e-07	7.31e-06	0.00857406
CRNDE	0.734587	-0.949264	12.4979	0.00362565	0.00819826	1
WTAP	0.733951	6.73793	172.279	6.57e-09	4.05e-07	9.48e-05
CIR1	0.73274	6.60536	233.171	1.02e-09	1.45e-07	1.48e-05
BNIP3L	0.732693	6.6899	181.406	4.79e-09	3.44e-07	6.93e-05
AP1G1	0.732307	5.91402	264.018	4.69e-10	1e-07	6.84e-06
CTC-543D15.8	0.731654	0.366073	19.6338	0.000667833	0.00191892	1
HOTAIRM1	0.730938	5.38967	70.1724	1.29e-06	1.21e-05	0.0168653
RP11-350J20.12	0.730886	-2.28187	2.94192	0.109881	0.15788	1
MRC1	0.730227	-1.48194	5.39708	0.0369167	0.0609815	1
EPB41L3	0.729857	4.15192	24.4338	0.000263768	0.00086325	1
NID1	0.729453	2.11152	12.5101	0.00361362	0.00817612	1
LINC01220	0.729313	-0.307863	15.4315	0.00171129	0.00430378	1
SERPINA1	0.729239	7.70971	12.386	0.00373785	0.00841918	1
P2RY2	0.729228	1.28457	14.1603	0.00234352	0.00563388	1
ODF3B	0.729072	5.10465	21.9476	0.000419671	0.00128175	1
ZDBF2	0.728614	4.37689	44.6637	1.46e-05	8.06e-05	0.175416
F3	0.728207	-1.20228	3.04904	0.104207	0.15063	1
RIT1	0.728199	5.11902	110.897	9.28e-08	1.93e-06	0.00129514
MIR22HG	0.72815	4.78674	135.164	2.86e-08	9.11e-07	0.00040591
CDC37L1	0.727431	5.16399	175.946	5.78e-09	3.73e-07	8.34e-05
ADGRG3	0.727148	-0.372619	9.13307	0.00975278	0.0191003	1
LATS2	0.727126	4.33935	99.4578	1.76e-07	3e-06	0.00242503
RP13-516M14.1	0.726706	-0.46548	24.348	0.000267884	0.000874082	1
DCP1A	0.726136	5.89358	92.9811	2.6e-07	3.87e-06	0.0035534
SH3TC1	0.725917	4.10675	87.5658	3.67e-07	4.97e-06	0.00498556
RGS13	0.725594	-1.94701	4.67671	0.0496725	0.0788872	1
MERTK	0.725414	0.646162	7.34905	0.0177366	0.0321619	1
TMEM147-AS1	0.723899	0.24929	27.5234	0.000154617	0.000547926	1
SLC25A37	0.723891	5.46419	31.7426	7.95e-05	0.00031463	0.871117
RHBDD2	0.723595	5.92823	115.925	7.14e-08	1.64e-06	0.00100127
B9D2	0.723003	3.34447	76.4539	7.96e-07	8.56e-06	0.0105811
MAPK8	0.721358	4.78345	95.9385	2.17e-07	3.4e-06	0.00297438
CCDC28A	0.720812	5.05158	134.273	2.97e-08	9.28e-07	0.000422062
CETP	0.72065	-0.941099	4.62659	0.0507406	0.0804179	1
TBC1D8	0.719976	2.94679	19.8947	0.000632656	0.00183185	1
MAPKAPK2	0.719627	6.51299	97.3323	1.99e-07	3.23e-06	0.00274097
CCDC43	0.719405	3.94982	115.507	7.3e-08	1.66e-06	0.00102244
VCAN	0.719286	7.70483	16.235	0.00141378	0.00365785	1
STEAP4	0.717526	0.781523	8.31766	0.0127244	0.0240864	1
IRF4	0.717338	4.38988	28.9818	0.000121919	0.000448536	1
ENHO	0.71669	0.150011	3.79484	0.0731924	0.11087	1
CEBPB	0.715466	7.03104	41.0419	2.25e-05	0.000113276	0.264484
MAOA	0.715224	-2.50777	3.96935	0.0676273	0.103445	1
TOM1	0.715206	6.06302	77.2893	7.48e-07	8.19e-06	0.00996732
MASTL	0.714274	2.56759	49.3707	8.68e-06	5.31e-05	0.106394
NKRF	0.712265	2.15757	94.7011	2.34e-07	3.59e-06	0.0032022
SH2B3	0.711192	5.86422	165.83	8.3e-09	4.57e-07	0.00011943
RIPK2	0.710884	5.69788	29.2975	0.00011594	0.000430318	1
SERPING1	0.710059	1.57831	4.42976	0.0552079	0.086664	1
SLC15A3	0.709871	3.75047	21.0424	0.000501323	0.00149743	1
RP11-124N14.3	0.709835	0.850646	15.4826	0.00169034	0.00425911	1
SESN3	0.70944	3.57485	41.1901	2.21e-05	0.000111457	0.259833
USP30	0.709046	3.22095	94.108	2.42e-07	3.69e-06	0.00331905
AP001055.6	0.708911	2.4007	47.6312	1.05e-05	6.17e-05	0.127425
KCNK13	0.70767	-0.753695	7.74653	0.0154419	0.0285846	1
B4GALT1	0.706571	5.92432	139.951	2.32e-08	8.07e-07	0.000330199
TANK	0.706529	5.6004	164.58	8.69e-09	4.72e-07	0.000125031
PLA2G7	0.706107	2.70243	9.73585	0.00807024	0.0162525	1
LILRB2	0.705045	5.94004	17.857	0.000977593	0.00265738	1
WARS2	0.70492	3.26604	89.1099	3.32e-07	4.64e-06	0.00451993
CATIP	0.704897	0.696618	9.48898	0.00871484	0.0173527	1
CMIP	0.704739	6.41548	151.025	1.46e-08	6.17e-07	0.00020958
PTAFR	0.704722	4.5301	15.0921	0.00185831	0.00462253	1
ZNF212	0.704718	2.88458	55.5597	4.63e-06	3.24e-05	0.0581729
TMEM88	0.704174	-0.457279	7.95383	0.0143837	0.0268427	1
CCDC93	0.703876	5.73178	46.8717	1.14e-05	6.58e-05	0.138008
ZNF35	0.703574	1.25691	35.7875	4.46e-05	0.000196763	0.505326
ZIK1	0.702851	1.1932	25.7367	0.000209439	0.000709439	1
GET4	0.702568	5.08324	140.75	2.24e-08	7.87e-07	0.000319157
TGFBI	0.701278	6.40313	19.2494	0.000723843	0.00205847	1
SESTD1	0.700964	4.22541	77.562	7.34e-07	8.07e-06	0.00977575
IRGQ	0.7006	1.84136	45.2483	1.37e-05	7.62e-05	0.164438
C1orf74	0.699931	0.382839	46.324	1.21e-05	6.9e-05	0.146306
RAB31	0.699901	5.79646	22.6205	0.000368874	0.00114814	1
CD300C	0.699852	3.79621	13.2086	0.0029974	0.00697046	1
CYP46A1	0.699726	-1.17009	12.5397	0.00358467	0.00812189	1
PLEKHO2	0.699463	0.871306	13.1115	0.00307531	0.00712758	1
IFI30	0.699019	2.96425	27.8608	0.000146232	0.000523784	1
VIPR2	0.698763	2.64594	17.7635	0.000998045	0.00269846	1
GTPBP4	0.698197	5.70481	117.736	6.51e-08	1.54e-06	0.000914485
FFAR3	0.69795	-1.17641	3.39522	0.0881573	0.130425	1
YPEL5	0.697888	7.51562	83.8607	4.71e-07	5.88e-06	0.00634556
ZNF627	0.697191	3.46174	71.5059	1.16e-06	1.12e-05	0.0152334
LAMTOR3	0.696211	5.07358	275.932	3.56e-10	8.56e-08	5.19e-06
UBE2B	0.695864	7.40002	235.971	9.45e-10	1.43e-07	1.38e-05
ZNF267	0.695698	6.44747	142.295	2.1e-08	7.61e-07	0.000299117
SLC7A5	0.695128	7.07837	108.386	1.06e-07	2.11e-06	0.00147857
CCT6B	0.694284	0.863332	23.5951	0.000307364	0.000982132	1
RARA	0.693771	6.01884	61.2035	2.74e-06	2.14e-05	0.0350208
IGHV4-59	0.693431	4.01339	2.70813	0.123638	0.174952	1
SLC24A3	0.693017	-2.04954	2.99442	0.107055	0.154273	1
CTA-384D8.36	0.693015	2.27003	7.25277	0.0183509	0.0331693	1
LETM2	0.6924	1.60285	59.0163	3.34e-06	2.49e-05	0.0424216
STK38L	0.69	4.60258	102.942	1.44e-07	2.61e-06	0.00199049
KIAA0895	0.689963	-1.72916	11.3209	0.00503514	0.0108275	1
SLC6A8	0.689751	-0.779072	20.065	0.000610863	0.00177718	1
LIPN	0.689239	1.04063	7.74589	0.0154454	0.0285873	1
PDK4	0.689194	3.04498	2.82495	0.116515	0.166167	1
JMY	0.689033	6.28056	81.0364	5.72e-07	6.76e-06	0.00767603
EPHB1	0.688947	-1.37667	9.51733	0.00863785	0.0172228	1
PLB1	0.68856	1.63165	14.4847	0.0021596	0.0052615	1
BTBD11	0.688221	4.69301	35.938	4.37e-05	0.000193686	0.495727
RP11-138A9.1	0.687854	3.33781	36.4321	4.08e-05	0.00018418	0.465796
VAV2	0.687804	3.1672	112.087	8.71e-08	1.86e-06	0.0012174
CDKN1A	0.686807	6.50573	35.0645	4.92e-05	0.000213444	0.555347
LRIG1	0.686558	3.23704	30.2083	0.000100493	0.000381191	1
GK	0.686154	3.89696	19.1367	0.000741282	0.00210226	1
S1PR3	0.685948	2.48301	9.06817	0.00995719	0.0194446	1
LGR4	0.68542	-1.44125	9.47653	0.00874892	0.0174064	1
SLA2	0.684838	5.82647	17.0226	0.00117874	0.00311294	1
RP11-365P13.5	0.68477	-0.822596	12.0574	0.00409155	0.00910012	1
LONRF3	0.684688	2.96952	86.1073	4.04e-07	5.29e-06	0.00547565
CDC42EP4	0.684292	1.60893	16.9258	0.00120505	0.0031727	1
CHRNE	0.684071	1.21338	43.6641	1.64e-05	8.81e-05	0.195872
SRRM2-AS1	0.683244	-1.28065	8.20348	0.0132198	0.0248925	1
CD70	0.682639	2.13126	73.1276	1.02e-06	1.03e-05	0.0135028
USP42	0.682392	5.01322	116.48	6.94e-08	1.6e-06	0.00097361
CECR6	0.682388	0.0112247	9.30482	0.00923492	0.0182102	1
CCR4	0.681976	3.30495	35.6798	4.52e-05	0.000198791	0.512164
LDLRAD3	0.681842	1.26166	13.5592	0.00273456	0.00643657	1
EPS8	0.681481	1.60339	23.7928	0.000296379	0.00095243	1
MCEMP1	0.681286	2.89453	10.767	0.00591344	0.0123907	1
PELI1	0.681175	5.64248	147.766	1.67e-08	6.56e-07	0.000238723
SLC44A4	0.680782	-0.567083	7.88896	0.0147055	0.0273804	1
BCL2L11	0.680323	5.33028	43.9673	1.59e-05	8.59e-05	0.189462
FAM160B1	0.680011	5.7655	111.436	9.02e-08	1.9e-06	0.00125937
SYS1-DBNDD2	0.679433	-0.355283	13.7231	0.00262093	0.00620697	1
PTBP2	0.679343	4.19764	176.182	5.73e-09	3.73e-07	8.28e-05
MEF2D	0.679049	6.22035	200.268	2.61e-09	2.6e-07	3.79e-05
IDI1	0.678831	5.52247	109.831	9.82e-08	2.01e-06	0.00136952
CDA	0.678254	5.43418	13.8144	0.00255996	0.00608519	1
FAF2	0.678008	4.97607	105.339	1.26e-07	2.37e-06	0.00174328
MAP3K2	0.67618	5.87562	231.797	1.06e-09	1.45e-07	1.54e-05
ZRANB1	0.676133	3.60292	111.838	8.83e-08	1.88e-06	0.0012333
FAM212B	0.676036	0.32293	13.4978	0.00277857	0.0065213	1
CEBPB-AS1	0.675981	0.0615845	21.2027	0.000485612	0.00145644	1
DRD4	0.675112	-1.05332	3.20864	0.0964013	0.140887	1
RP3-522J7.6	0.674964	-1.58714	4.78673	0.0474205	0.0757539	1
PLCD3	0.674309	-0.0899325	27.8989	0.00014532	0.000521793	1
LMNB1	0.67421	4.59974	78.2241	6.99e-07	7.79e-06	0.009329
KRAS	0.673449	6.17512	137.067	2.63e-08	8.68e-07	0.000373668
ALDH2	0.672633	5.61477	18.9217	0.000775918	0.00218536	1
DNAJB6	0.672441	6.81392	126.116	4.33e-08	1.2e-06	0.00061157
RSPH14	0.671748	-2.14595	4.95585	0.0441905	0.0711914	1
BID	0.671677	5.85606	35.184	4.84e-05	0.000210908	0.546932
ATF3	0.67104	4.70377	8.72885	0.011111	0.0214112	1
TNFAIP3	0.671036	8.786	52.9128	6.01e-06	3.97e-05	0.0747887
IFITM3	0.670822	6.84905	7.63157	0.0160679	0.0295492	1
RAB13	0.670686	2.04899	16.4518	0.00134406	0.00349661	1
RAB21	0.670094	6.44558	386.11	4.28e-11	4.04e-08	6.26e-07
AC011899.9	0.670031	-0.397977	19.6449	0.000666281	0.00191521	1
SNRPA1	0.669309	6.56299	162.359	9.44e-09	4.8e-07	0.000135644
ZNF784	0.668901	2.85547	74.3606	9.31e-07	9.69e-06	0.0123309
DOCK1	0.668325	-1.60244	10.1214	0.00717121	0.0146554	1
CHN1	0.667714	0.269565	12.6473	0.00348177	0.00793413	1
C1orf43	0.667137	6.08631	228.611	1.15e-09	1.55e-07	1.67e-05
ZNF687	0.666663	4.68822	154.022	1.3e-08	5.72e-07	0.00018625
RBM12	0.666395	1.73237	73.6745	9.8e-07	1e-05	0.0129641
STK32B	0.666338	-0.914992	8.18878	0.0132852	0.0249964	1
JMJD6	0.666281	5.59644	70.308	1.27e-06	1.2e-05	0.0166895
IL3RA	0.666153	2.5864	13.4866	0.00278674	0.00653628	1
CTPS1	0.665629	4.81492	49.2289	8.81e-06	5.36e-05	0.107919
CHSY1	0.665445	4.14643	49.2126	8.82e-06	5.37e-05	0.108098
CDK16	0.665189	4.51443	193.169	3.26e-09	2.84e-07	4.72e-05
DKK3	0.664953	0.453898	17.3857	0.00108586	0.00290533	1
RP11-660L16.2	0.664453	3.90266	39.1376	2.86e-05	0.00013765	0.332176
ARRDC2	0.664319	6.59292	63.6414	2.21e-06	1.81e-05	0.0284683
ZNF521	0.664095	-2.03408	7.36925	0.0176107	0.0319653	1
CTTNBP2NL	0.663902	0.770537	19.5602	0.000678147	0.00194414	1
CLEC10A	0.663718	2.36679	13.9205	0.00249121	0.00594201	1
NDUFAF5	0.663571	3.95799	119.096	6.09e-08	1.5e-06	0.000855826
MPEG1	0.663085	6.43198	18.6119	0.000829171	0.00231181	1
DPM1	0.662845	4.34293	119.298	6.02e-08	1.49e-06	0.000847447
GMPR	0.662791	0.980092	10.9924	0.00553608	0.0117309	1
PLEKHG1	0.662632	3.64769	72.3597	1.08e-06	1.07e-05	0.0142958
FEM1C	0.662559	4.80667	163.33	9.1e-09	4.75e-07	0.000130881
STX11	0.662497	6.46288	27.1425	0.000164754	0.000578672	1
METTL16	0.662463	5.28388	75.4429	8.58e-07	9.09e-06	0.0113877
C19orf38	0.662413	5.50509	15.0939	0.0018575	0.00462231	1
SLC35E4	0.661956	1.3385	33.8093	5.88e-05	0.000246299	0.655996
FCGR1B	0.661931	0.529703	5.18003	0.0403017	0.0657797	1
RP11-750H9.5	0.661746	3.87608	12.4446	0.00367855	0.00830252	1
ASGR2	0.661721	3.65703	10.9712	0.00557048	0.0117884	1
CLDN23	0.661568	-0.794331	8.49237	0.0120075	0.022901	1
SLU7	0.661216	6.12237	179.812	5.06e-09	3.52e-07	7.31e-05
BIK	0.661199	1.40068	19.4941	0.000687584	0.00196911	1
RLIM	0.660779	5.57531	186.802	4e-09	3.12e-07	5.79e-05
IMPAD1	0.660177	5.63718	166.982	7.96e-09	4.45e-07	0.000114528
SMAP2	0.65992	7.03259	100.161	1.69e-07	2.93e-06	0.00232992
UBAP1	0.65921	5.83417	186.901	3.99e-09	3.12e-07	5.78e-05
EIF1B	0.659185	6.98292	265.84	4.49e-10	9.97e-08	6.55e-06
INPP5A	0.658723	3.91323	45.4706	1.33e-05	7.49e-05	0.16059
SECTM1	0.657528	4.91093	12.9272	0.00322971	0.00744072	1
NFIL3	0.656243	5.6943	15.8376	0.00155269	0.00396962	1
QPCT	0.655901	3.68285	12.5965	0.00352994	0.00802145	1
ISCA1	0.655709	6.14826	85.3366	4.26e-07	5.52e-06	0.00576054
FAM169A	0.654836	4.10062	33.073	6.54e-05	0.000268346	0.724721
NCAPH	0.654664	0.810026	28.2959	0.000136186	0.00049298	1
WDR48	0.65418	5.55498	61.3529	2.7e-06	2.12e-05	0.0345842
RB1CC1	0.653961	5.3835	77.6275	7.3e-07	8.05e-06	0.00973138
KNDC1	0.653787	0.81432	12.0186	0.00413586	0.00917778	1
HTR7	0.653461	-1.92075	4.65916	0.0500434	0.0794074	1
PLIN2	0.652828	5.97851	14.6868	0.00205348	0.00502887	1
ZC3H7A	0.652593	6.50424	162.173	9.51e-09	4.82e-07	0.000136581
YBX3	0.652577	6.7355	68.2874	1.5e-06	1.35e-05	0.0195234
CXorf21	0.651917	2.92258	27.5861	0.000153017	0.000543306	1
ZNF410	0.651884	4.1259	163.25	9.13e-09	4.75e-07	0.000131254
CASP3	0.651752	4.81387	96.5005	2.09e-07	3.32e-06	0.00287702
IGLV5-37	0.651696	-0.932539	0.436946	0.523417	0.596347	1
CXCR5	0.651605	4.08912	49.3249	8.72e-06	5.32e-05	0.106871
ATP13A3	0.65156	4.50138	70.6908	1.24e-06	1.17e-05	0.0162085
TWISTNB	0.651249	5.09021	103.751	1.37e-07	2.52e-06	0.00190287
FTL	0.650457	12.203	32.9654	6.64e-05	0.00027144	0.735163
NAA50	0.650447	6.24619	222.49	1.36e-09	1.71e-07	1.98e-05
C9orf72	0.65017	5.2898	73.6935	9.79e-07	1e-05	0.0129474
ELANE	0.650019	-0.993364	6.85174	0.0211935	0.0375523	1
GAB1	0.649786	2.38811	42.1898	1.96e-05	0.000101324	0.231524
DUSP10	0.649292	4.27587	6.97038	0.020302	0.0361584	1
MFSD4	0.648989	-0.547624	15.0916	0.00185854	0.00462253	1
MVB12B	0.648833	3.8285	47.0261	1.12e-05	6.49e-05	0.135788
ARL8B	0.648339	6.03269	300.667	2.08e-10	6.76e-08	3.03e-06
MAP2K3	0.648241	6.33825	115.03	7.48e-08	1.68e-06	0.00104714
NATD1	0.647386	3.02794	99.4309	1.76e-07	3e-06	0.00242868
CPEB4	0.647014	5.03163	50.881	7.4e-06	4.69e-05	0.0913671
CYB5R2	0.646968	-0.610871	16.122	0.00145175	0.00373959	1
CSF3R	0.646785	6.40762	17.9775	0.000951975	0.00259737	1
TSPYL2	0.646609	7.02204	65.1149	1.95e-06	1.64e-05	0.0251955
SIRPB1	0.646272	2.78267	13.4301	0.00282814	0.0066187	1
CYP51A1	0.645597	3.5285	50.0045	8.11e-06	5.03e-05	0.0997505
ABHD15	0.645076	0.0107905	17.1245	0.00115178	0.00305575	1
LINC01023	0.644957	2.27074	39.1825	2.84e-05	0.000136998	0.330363
C3	0.644874	-0.245822	6.42685	0.024786	0.042947	1
KBTBD2	0.644762	5.9473	153.655	1.32e-08	5.75e-07	0.00018892
AZU1	0.644693	0.211901	20.253	0.000587799	0.00171963	1
AC013461.1	0.644346	2.73319	26.4069	0.000186589	0.000642583	1
SP2	0.642802	4.49855	74.1069	9.49e-07	9.82e-06	0.0125626
IST1	0.642493	6.03254	214.457	1.71e-09	1.91e-07	2.48e-05
DCTN4	0.64217	6.21305	148.93	1.59e-08	6.42e-07	0.000227823
UBOX5	0.640907	2.57303	65.8352	1.84e-06	1.58e-05	0.023769
CITF22-92A6.1	0.640481	0.0630831	24.9549	0.000240285	0.000796261	1
HIC1	0.639827	2.02202	31.7188	7.98e-05	0.000315283	0.873824
RAB11FIP4	0.639622	5.4956	55.0832	4.85e-06	3.36e-05	0.0608305
MARCO	0.63925	2.89162	9.93258	0.00759605	0.0154311	1
PPP1R3B	0.638515	1.85302	41.7121	2.07e-05	0.000105906	0.24452
APOF	0.638478	-0.504202	19.4795	0.000689685	0.00197359	1
CSF2RB	0.637081	3.55007	12.7024	0.00343043	0.00782931	1
CRY2	0.636534	5.0238	120.412	5.7e-08	1.44e-06	0.000802506
LYSMD3	0.636524	4.31835	138.95	2.42e-08	8.2e-07	0.000344479
PLCXD1	0.636467	2.18257	17.831	0.00098324	0.00266926	1
S100A12	0.63601	7.79965	8.28763	0.0128525	0.0242945	1
FAM124B	0.635804	-0.459419	13.7876	0.00257768	0.00611938	1
MAP1LC3A	0.635664	2.42689	77.9117	7.15e-07	7.92e-06	0.00953642
IRAK2	0.635343	3.5122	20.6033	0.000547458	0.00161809	1
LZTS1	0.635076	-0.31349	6.67979	0.0225685	0.0396326	1
UBE2W	0.634895	1.91555	55.9309	4.47e-06	3.15e-05	0.0562068
CSTA	0.634534	6.95716	16.413	0.00135624	0.00352454	1
TMEM176A	0.63405	4.16069	8.73452	0.0110904	0.0213805	1
SBNO2	0.633869	4.84785	88.3001	3.5e-07	4.79e-06	0.00475604
RP11-670E13.6	0.633621	3.28057	11.977	0.00418388	0.00926331	1
TPM4	0.633029	6.62768	36.3807	4.11e-05	0.000185064	0.468752
EPB41L1	0.632788	-2.33035	5.99877	0.029151	0.0493606	1
MAP1A	0.632733	1.49587	13.1456	0.00304771	0.00707369	1
KCNC3	0.632028	1.24594	13.8137	0.00256047	0.00608542	1
EHD4	0.631793	5.15842	66.4074	1.75e-06	1.52e-05	0.0226915
HLA-DQB2	0.631265	2.20775	66.541	1.73e-06	1.51e-05	0.0224491
TBC1D12	0.631066	2.61178	23.873	0.000292054	0.000939733	1
PACERR	0.631027	-1.53997	4.57299	0.051913	0.0820276	1
AKAP8	0.63087	5.55256	171.757	6.7e-09	4.05e-07	9.66e-05
WARS	0.630744	5.8088	19.2201	0.00072833	0.00206923	1
RET	0.630634	-2.18656	4.75411	0.0480754	0.0766247	1
ZMIZ1	0.630626	5.99323	90.3547	3.07e-07	4.36e-06	0.00417873
JUND	0.630454	9.52741	14.2433	0.00229481	0.00553571	1
FBXO8	0.630431	4.08436	72.9312	1.04e-06	1.05e-05	0.013704
HMGXB4	0.630165	4.90438	156.198	1.19e-08	5.45e-07	0.000171196
RBPJ	0.62993	5.66121	93.7855	2.47e-07	3.74e-06	0.00338375
CCDC87	0.629747	-1.26398	3.57887	0.0808621	0.120901	1
SDE2	0.628731	5.85273	82.6209	5.12e-07	6.24e-06	0.00689354
CARD19	0.628259	5.35642	36.4076	4.1e-05	0.000184619	0.467214
HAUS8	0.628077	2.53908	84.0343	4.65e-07	5.84e-06	0.00627376
ZNF629	0.62784	2.23305	40.3818	2.44e-05	0.000120873	0.285841
CST3	0.627061	9.43223	13.0631	0.00311506	0.00720831	1
MAPK1IP1L	0.626963	7.38929	233.026	1.02e-09	1.45e-07	1.49e-05
RP11-708J19.1	0.626877	1.18495	37.5737	3.51e-05	0.000162024	0.402658
EML4	0.626139	7.53453	79.4175	6.42e-07	7.31e-06	0.00857944
CUX2	0.625306	-1.60394	4.15212	0.0623336	0.0963534	1
LYZ	0.625081	10.4819	11.1223	0.00533139	0.0113724	1
MMP14	0.624561	-0.997567	11.894	0.00428176	0.00945147	1
HSPA9	0.624236	7.12305	118.382	6.31e-08	1.51e-06	0.00088599
PQLC1	0.623685	5.30996	119.888	5.85e-08	1.46e-06	0.000823222
KLHL26	0.623595	2.8646	90.3412	3.07e-07	4.36e-06	0.00418204
ZNF441	0.623581	3.26395	27.1799	0.000163725	0.000575748	1
MICALCL	0.62343	1.35505	32.2975	7.32e-05	0.000294302	0.806325
DNAJC5	0.622319	4.92403	159.796	1.04e-08	5.15e-07	0.000149344
PLXDC2	0.622016	5.62912	17.8844	0.000971702	0.00264431	1
RP1-265C24.8	0.621535	-0.665266	14.1769	0.0023337	0.00561475	1
RTN4RL2	0.621307	0.716196	24.5331	0.000259097	0.000850334	1
RRM2B	0.62115	4.13481	86.3315	3.98e-07	5.24e-06	0.00539657
C11orf96	0.620263	0.500234	4.16796	0.0618985	0.0957618	1
MFAP1	0.619923	4.29144	91.8003	2.8e-07	4.06e-06	0.0038187
COLEC12	0.619587	-1.67824	3.1964	0.0969746	0.141668	1
JAG2	0.619538	-1.05759	10.7031	0.00602571	0.0126098	1
PSMA2	0.619537	2.10459	76.2669	8.07e-07	8.66e-06	0.0107261
ARMCX1	0.618709	0.911208	30.1705	0.000101085	0.000383141	1
ZBTB18	0.617616	4.00385	87.4423	3.7e-07	4.99e-06	0.00502505
USP3	0.617508	7.12622	246.649	7.17e-10	1.33e-07	1.05e-05
TMEM55B	0.617412	6.01456	139.863	2.33e-08	8.07e-07	0.000331424
SMURF1	0.61715	4.60512	158.77	1.08e-08	5.21e-07	0.000155243
NRG1	0.617133	3.5608	9.70407	0.00815001	0.0163884	1
RILPL2	0.61691	6.73055	72.9748	1.03e-06	1.04e-05	0.0136601
RP11-126K1.2	0.616651	-0.0915996	12.1977	0.003936	0.00879957	1
RP11-793H13.11	0.616268	0.66117	39.7884	2.63e-05	0.00012845	0.306881
DLD	0.616127	5.58407	91.8032	2.8e-07	4.06e-06	0.0038183
APLP2	0.615918	7.61401	33.5846	6.07e-05	0.000252695	0.676062
RASSF6	0.615677	1.225	19.2092	0.000730007	0.00207318	1
TNFRSF10B	0.615397	4.08043	79.7559	6.26e-07	7.2e-06	0.00838289
DUSP1	0.615227	5.93812	18.9449	0.000772083	0.00217623	1
SERINC1	0.615176	7.75926	136.166	2.73e-08	8.93e-07	0.000388596
CTD-3184A7.4	0.614301	5.05971	56.4077	4.27e-06	3.03e-05	0.0537591
TICAM1	0.614031	4.73896	24.2731	0.000271538	0.000883055	1
FLJ31356	0.613174	-1.51491	9.4099	0.00893387	0.0177119	1
ITGAX	0.612886	6.14967	21.1215	0.00049349	0.00147795	1
PIK3CA	0.612737	5.0418	58.9995	3.35e-06	2.5e-05	0.0424812
MBIP	0.612611	4.46778	72.4688	1.08e-06	1.07e-05	0.0141812
FGD4	0.611911	2.71644	10.8955	0.00569481	0.0120013	1
CKB	0.611842	2.37212	9.33884	0.00913619	0.018047	1
RGS1	0.610602	5.23474	13.7212	0.00262221	0.00620901	1
MFSD2A	0.61047	1.58911	10.797	0.00586152	0.012296	1
LINC01293	0.609862	-1.85442	5.18793	0.0435453	0.0702989	1
HLA-DRA	0.609845	10.0267	59.1413	3.3e-06	2.47e-05	0.0419472
RNF25	0.609584	4.31375	34.5828	5.27e-05	0.000224837	0.59125
KIAA2022	0.609231	-0.0234459	18.8625	0.00078578	0.00220847	1
SKA3	0.608925	-0.691476	7.26049	0.0183007	0.0330933	1
NOD2	0.607981	2.98986	15.16	0.00182778	0.00455996	1
SLC31A2	0.606918	3.54486	15.8829	0.0015361	0.00393336	1
CDYL2	0.606544	2.4223	57.2333	3.95e-06	2.84e-05	0.0498077
DOCK5	0.606302	4.29122	30.8921	9.04e-05	0.0003497	0.982911
WBP11	0.605681	6.65805	170.513	7e-09	4.14e-07	0.000100897
NFKB1	0.605658	7.37348	111.538	8.97e-08	1.89e-06	0.00125265
BPI	0.60529	0.78538	9.95927	0.00753424	0.0153119	1
ZNF571	0.60471	1.92414	9.69229	0.00817984	0.0164416	1
DNAH17	0.604526	-1.10144	11.09	0.0053815	0.011458	1
TP53BP2	0.603021	5.7545	234.81	9.74e-10	1.45e-07	1.42e-05
CKLF-CMTM1	0.602947	-0.452253	15.5111	0.00167879	0.00423394	1
USP12	0.602894	5.70067	287.1	2.77e-10	7.82e-08	4.05e-06
ITLN1	0.602646	-1.57733	2.50624	0.137262	0.191622	1
LAPTM4A	0.60258	6.74614	238.339	8.88e-10	1.41e-07	1.29e-05
G2E3	0.602561	4.98227	62.644	2.41e-06	1.94e-05	0.0309732
RP6-91H8.3	0.602317	0.162942	17.9436	0.0009591	0.00261341	1
RSRC2	0.602107	6.94582	153.129	1.35e-08	5.84e-07	0.000192863
KIAA1211L	0.60199	0.12321	14.3091	0.00225699	0.00545616	1
ZFAND6	0.60141	5.82396	63.8917	2.17e-06	1.78e-05	0.0278732
TUBA4A	0.601198	6.70719	58.5821	3.48e-06	2.57e-05	0.0440771
NUP98	0.600942	6.31046	159.054	1.07e-08	5.21e-07	0.000153572
FBXO34	0.60092	5.01176	34.7958	5.11e-05	0.00022021	0.575439
MPP1	0.600862	5.21448	19.3963	0.000701815	0.00200478	1
PPP1CB	0.600736	5.52149	181.69	4.75e-09	3.44e-07	6.86e-05
GORAB	0.599929	3.6688	45.4373	1.34e-05	7.51e-05	0.161187
MIER3	0.599839	2.98695	37.8565	3.38e-05	0.000156927	0.388515
ST3GAL4	0.599726	3.65024	28.1388	0.000139719	0.000504276	1
SULF2	0.599349	5.35952	18.4678	0.00085537	0.00236997	1
SCARF2	0.59926	1.35251	44.0234	1.57e-05	8.54e-05	0.188257
SPRY2	0.598913	1.17678	8.75659	0.011011	0.0212493	1
NET1	0.598881	3.51592	48.0728	9.98e-06	5.95e-05	0.12172
ACOT9	0.598727	4.92034	89.1606	3.31e-07	4.63e-06	0.0045058
PTPN1	0.597816	7.38976	148.317	1.63e-08	6.49e-07	0.00023348
NBL1	0.597514	2.22098	13.8104	0.00256258	0.00608945	1
HLA-DQB1	0.597461	7.27501	58.8064	3.41e-06	2.53e-05	0.0432203
THUMPD3	0.597291	3.70856	73.9704	9.59e-07	9.88e-06	0.0126888
RAB12	0.59724	2.79453	92.7736	2.63e-07	3.91e-06	0.0035986
HPGD	0.597231	4.06907	18.4343	0.000861592	0.00238406	1
C1orf52	0.596964	5.62408	197.855	2.81e-09	2.7e-07	4.08e-05
RBM44	0.596896	-0.610856	13.0235	0.00314795	0.00727522	1
VAMP3	0.596853	5.45568	84.5784	4.48e-07	5.71e-06	0.00605401
ZBTB5	0.596818	4.07371	68.8065	1.44e-06	1.3e-05	0.0187412
HNMT	0.596739	4.00485	10.3855	0.00662234	0.0136748	1
TNNT1	0.596263	1.25623	12.6118	0.00351534	0.00799075	1
DDX21	0.595809	7.59154	158.756	1.08e-08	5.21e-07	0.000155312
GNA13	0.595376	7.398	350.593	7.88e-11	4.44e-08	1.15e-06
TUBGCP5	0.594859	4.03678	46.3656	1.2e-05	6.88e-05	0.145661
YTHDF3-AS1	0.594482	2.1019	81.6314	5.49e-07	6.54e-06	0.00736946
PLBD1	0.594214	5.80831	7.742	0.0154661	0.0286112	1
SYNGR3	0.594023	1.00238	20.9237	0.000513328	0.00152955	1
ZEB2	0.593998	7.71381	67.0829	1.65e-06	1.46e-05	0.0215007
ROR2	0.593577	0.0803017	6.43167	0.0247415	0.042885	1
HSH2D	0.593361	6.21042	39.2524	2.82e-05	0.000136049	0.327619
RCOR1	0.59333	5.98623	145.017	1.87e-08	7.03e-07	0.000267081
CHPT1	0.592905	2.87101	64.4346	2.07e-06	1.72e-05	0.0266521
CXorf65	0.592601	1.6596	22.8899	0.000350551	0.00109904	1
GLT1D1	0.592523	4.01	10.6791	0.00606868	0.0126816	1
PERP	0.59244	3.59939	57.0384	4.02e-06	2.88e-05	0.0507059
PIGA	0.591189	2.5481	33.0634	6.55e-05	0.000268645	0.725667
SSFA2	0.591111	5.32986	78.9963	6.61e-07	7.48e-06	0.00883629
PPM1A	0.591076	4.0067	143.261	2.01e-08	7.47e-07	0.000287369
PDLIM7	0.591068	3.62024	16.05	0.00147656	0.00379817	1
SPAG9	0.591065	6.31503	180.754	4.9e-09	3.49e-07	7.08e-05
USP16	0.590954	6.59689	102.506	1.47e-07	2.65e-06	0.00203954
LINC01554	0.590835	-1.71963	6.62386	0.0230381	0.0403718	1
GPX1	0.590661	8.84691	12.5225	0.00360148	0.00815493	1
BIRC3	0.590466	6.11012	116.075	7.09e-08	1.63e-06	0.000993689
CCNE1	0.590405	1.10973	29.7734	0.000107551	0.000403991	1
RP11-758P17.3	0.590255	0.915001	28.6647	0.000128288	0.00046879	1
RP11-67L2.2	0.590169	1.77581	22.7575	0.000359417	0.00112252	1
CAMP	0.59008	-1.25039	5.83755	0.0310251	0.0521725	1
RP11-486O12.2	0.589982	1.83973	35.336	4.74e-05	0.000207193	0.536065
DDX24	0.589757	7.56085	98.2064	1.89e-07	3.14e-06	0.00260597
RP11-505K9.1	0.589702	1.49555	30.8882	9.05e-05	0.000349819	0.983413
SLC25A33	0.589492	4.6412	98.0445	1.91e-07	3.15e-06	0.00262998
ATXN1L	0.589239	3.42345	60.9388	2.81e-06	2.17e-05	0.0358121
TNFSF9	0.58921	3.28224	18.6569	0.000821169	0.0022947	1
MAK	0.589178	-1.84566	4.16621	0.0619463	0.0958255	1
RIOK3	0.588378	7.06537	291.311	2.53e-10	7.73e-08	3.7e-06
KLHL24	0.588333	6.30281	73.3725	1e-06	1.02e-05	0.0132557
RP11-629O1.2	0.588295	0.242684	17.5726	0.00104135	0.00280108	1
MMD	0.588232	4.2749	37.1306	3.72e-05	0.000170256	0.425948
AC005082.12	0.587665	-0.107352	14.1543	0.0023471	0.00563958	1
MTHFD2L	0.587276	3.82936	131.046	3.44e-08	1.02e-06	0.000487459
ZBTB32	0.586581	-0.232861	17.8279	0.000983914	0.00266988	1
POLR3E	0.586417	4.86325	48.474	9.55e-06	5.72e-05	0.116654
RP11-175O19.4	0.586345	1.93371	31.4538	8.31e-05	0.000325422	0.906761
TXNDC11	0.586247	4.70296	157.474	1.14e-08	5.32e-07	0.000163041
RETN	0.58592	5.22877	11.4786	0.00481354	0.0104274	1
PNO1	0.585453	4.11667	118.546	6.26e-08	1.51e-06	0.000879056
PRC1	0.584944	2.52671	56.8176	4.1e-06	2.94e-05	0.0517499
OAF	0.584637	3.51309	13.4893	0.00278476	0.00653268	1
IBA57	0.584405	3.31351	60.8714	2.82e-06	2.18e-05	0.0360234
PHLPP1	0.584311	2.87787	37.9121	3.35e-05	0.000155903	0.385763
LYPD3	0.583985	3.06557	17.2684	0.00111489	0.00297109	1
SETD1B	0.583777	6.51663	45.0706	1.4e-05	7.75e-05	0.167691
SEPT10	0.583443	1.7147	11.6337	0.00460642	0.0100486	1
PSAP	0.583345	10.0913	26.4514	0.000185177	0.000638479	1
ZUFSP	0.583171	3.83258	66.5487	1.73e-06	1.51e-05	0.0224381
KLF3	0.582979	8.25602	139.614	2.35e-08	8.09e-07	0.000334904
GAS7	0.582818	5.50619	16.7945	0.00124182	0.00325782	1
NDUFV2	0.582471	6.68967	190.515	3.55e-09	2.99e-07	5.14e-05
CCNJ	0.582284	1.63209	31.1377	8.71e-05	0.000338521	0.948475
RNMT	0.582202	6.59374	194.927	3.08e-09	2.79e-07	4.47e-05
RP11-467L13.7	0.582158	1.60768	10.9749	0.00556441	0.0117817	1
IGKV1-8	0.582147	2.39663	0.356806	0.560482	0.630613	1
RP11-598F7.3	0.582069	-0.898137	5.73502	0.0322911	0.0541089	1
ZNF254	0.581534	3.77739	37.5416	3.52e-05	0.000162659	0.404328
RP11-646I6.5	0.581195	0.263773	20.8998	0.000515792	0.00153564	1
DAGLA	0.58075	0.0581692	7.6227	0.0161174	0.0296328	1
CYSTM1	0.580351	3.47672	26.519	0.000183056	0.0006319	1
CDS1	0.5796	-0.373921	16.2152	0.00142035	0.00367096	1
C18orf21	0.579436	4.68262	135.087	2.87e-08	9.11e-07	0.000407275
ZNF778	0.578704	3.18755	29.6547	0.000109576	0.000410126	1
IL23A	0.5787	2.18934	27.7548	0.000148809	0.000530423	1
ASB8	0.578335	5.53562	72.7447	1.05e-06	1.05e-05	0.0138927
NIPAL4	0.578144	-1.41115	6.37196	0.0253004	0.043735	1
SLC35B1	0.577913	4.40866	148.659	1.61e-08	6.43e-07	0.000230278
KIAA1522	0.577856	0.109299	11.0829	0.00539264	0.0114767	1
SAG	0.57785	-1.97238	3.81411	0.0725517	0.110036	1
SULT1A2	0.577849	-0.630201	3.35319	0.0899373	0.13263	1
DDX20	0.577603	4.68597	40.0898	2.54e-05	0.00012454	0.296024
LRP12	0.577038	0.866604	27.4164	0.00015739	0.000556543	1
SERPINB10	0.576693	0.0806728	5.28919	0.0385555	0.0632749	1
SERPINF1	0.57654	2.36859	9.31375	0.00920887	0.0181659	1
AGO2	0.576509	6.01922	113.26	8.19e-08	1.79e-06	0.00114631
ARNTL	0.576399	5.54074	62.692	2.4e-06	1.94e-05	0.030852
KMT5C	0.576377	2.88327	74.0081	9.56e-07	9.87e-06	0.0126534
CYTIP	0.575672	8.19752	86.9499	3.82e-07	5.1e-06	0.00518611
SIPA1L1	0.575546	5.43302	162.593	9.36e-09	4.79e-07	0.000134478
RP11-231D20.2	0.57482	-0.98398	11.5391	0.00473151	0.0102771	1
C19orf48	0.574548	4.30424	99.3751	1.77e-07	3.01e-06	0.00243647
TPCN2	0.574459	2.89808	35.8785	4.4e-05	0.000194913	0.499509
SLC4A11	0.57421	-2.89915	2.15518	0.167636	0.227104	1
CLN8	0.574067	3.45874	39.8816	2.6e-05	0.000127159	0.303421
EGFL7	0.573754	-0.553806	6.16966	0.027308	0.0466332	1
KCNJ12	0.573745	-2.28916	2.43478	0.142527	0.198011	1
ORC6	0.573623	1.26878	20.373	0.000573599	0.00168651	1
MRPL22	0.573307	5.19325	108.232	1.07e-07	2.12e-06	0.00149047
KIF26B	0.57325	-1.64566	6.54769	0.0236961	0.0413568	1
RP11-443B7.3	0.572394	-0.877184	5.55564	0.0346552	0.0576355	1
NOCT	0.572386	4.21839	70.5693	1.25e-06	1.18e-05	0.0163574
MSANTD4	0.572233	1.99589	43.5761	1.66e-05	8.88e-05	0.197808
LRP1	0.572002	6.30519	14.0184	0.00242967	0.00580562	1
PIP5K1A	0.571956	3.36649	80.0353	6.14e-07	7.1e-06	0.00822171
ATP1B1	0.571835	2.29788	31.729	7.97e-05	0.000315027	0.872727
CEP170	0.571666	5.3166	58.0892	3.64e-06	2.66e-05	0.0460809
RICTOR	0.570058	6.10437	79.2476	6.49e-07	7.39e-06	0.00868306
RP11-37B2.1	0.569708	2.8426	71.1188	1.19e-06	1.15e-05	0.0156911
BCAR3	0.569529	0.825112	24.023	0.00028416	0.000918802	1
ADIPOR1	0.569473	6.35077	142.797	2.05e-08	7.54e-07	0.000292939
NLRP6	0.569235	2.31102	18.6824	0.000816688	0.00228395	1
PHF12	0.568955	4.91784	77.2629	7.5e-07	8.2e-06	0.00998578
MED13L	0.568623	6.05366	138.954	2.42e-08	8.2e-07	0.000344444
CNBD2	0.568591	-1.99176	4.14363	0.0625682	0.0966307	1
PCIF1	0.56822	6.58714	240.676	8.35e-10	1.39e-07	1.22e-05
FLVCR2	0.565829	-0.721434	4.76998	0.0477555	0.0761895	1
SRA1	0.565712	5.70886	55.7983	4.52e-06	3.18e-05	0.0568974
DHX8	0.565513	5.7983	96.4542	2.1e-07	3.33e-06	0.00288485
PLXND1	0.565345	4.76801	93.0001	2.6e-07	3.87e-06	0.00354961
XAB2	0.565275	5.72272	119.948	5.83e-08	1.46e-06	0.000820948
ZNF468	0.56504	3.40886	39.3831	2.77e-05	0.000134154	0.322403
ADCK3	0.565031	4.89692	46.1529	1.23e-05	7e-05	0.148971
NUDT11	0.564642	0.643956	6.81318	0.0214931	0.0380005	1
LINC00937	0.564384	3.84951	16.9127	0.00120867	0.00318003	1
WIPI1	0.564371	3.42776	31.601	8.12e-05	0.000319657	0.888188
RP11-443B7.1	0.563942	-1.04189	7.91861	0.0145574	0.0271357	1
MOB3B	0.563907	2.52426	40.7846	2.32e-05	0.000115943	0.272452
CREG1	0.563213	4.98637	21.1893	0.000486904	0.00145972	1
TCP11L2	0.562985	5.83097	29.0421	0.000120751	0.000445246	1
HES4	0.562731	2.71826	4.66684	0.0498808	0.0791837	1
SERPINB8	0.562417	3.12001	69.971	1.31e-06	1.22e-05	0.0171313
ZNF362	0.562257	5.17329	79.7235	6.28e-07	7.2e-06	0.00839978
KIF13A	0.562124	4.19669	26.1923	0.000193578	0.000662451	1
C7orf50	0.562063	5.97544	44.6747	1.46e-05	8.05e-05	0.175222
FBXO10	0.561858	1.37853	21.1851	0.000487308	0.00146063	1
FABP5	0.561725	2.01937	17.7639	0.00099796	0.00269846	1
CCDC184	0.561698	0.139134	3.80203	0.0729526	0.110566	1
CD163	0.561128	4.3072	8.89085	0.0105417	0.0204351	1
IQSEC1	0.561057	6.75864	188.076	3.84e-09	3.11e-07	5.56e-05
G3BP2	0.561019	7.49851	169.476	7.27e-09	4.19e-07	0.00010468
HMGB2	0.560611	7.57789	118.759	6.19e-08	1.51e-06	0.000870063
PEG10	0.560489	1.28869	7.82631	0.0150242	0.0279136	1
RASAL2	0.560478	-0.690743	6.65656	0.0227622	0.0399312	1
RP11-84G21.1	0.560415	-0.0927263	23.6845	0.000302341	0.000968615	1
TPPP	0.560004	0.302661	7.81976	0.015058	0.0279728	1
PTP4A1	0.56	7.236	85.6107	4.18e-07	5.44e-06	0.00565775
ZNF3	0.559792	3.57089	75.4279	8.59e-07	9.09e-06	0.0113997
EVI2A	0.559791	4.61167	82.0567	5.33e-07	6.41e-06	0.00716029
CAGE1	0.559508	-0.472142	20.4582	0.000563761	0.00166102	1
ADAP2	0.559504	3.88336	9.83851	0.00781862	0.015824	1
SPATA2	0.559329	3.51438	69.9525	1.31e-06	1.22e-05	0.0171539
EYA2	0.559186	-1.68128	7.57192	0.0164043	0.0300962	1
AC083843.1	0.558682	-0.778605	8.61487	0.011533	0.0221284	1
OSER1	0.55794	6.18463	32.8617	6.74e-05	0.000274809	0.745688
MTMR9	0.557726	2.82858	26.0026	0.000200006	0.000682216	1
BACH2	0.557683	6.67052	50.4382	7.75e-06	4.86e-05	0.095516
DENND6A	0.557612	6.21046	72.6341	1.06e-06	1.06e-05	0.0140087
GRN	0.55737	7.46301	11.0199	0.00549208	0.0116511	1
SRRD	0.557207	3.79004	88.4121	3.48e-07	4.76e-06	0.00472255
ZNF530	0.55667	1.72528	23.6049	0.000306808	0.000980995	1
FAM118A	0.556629	4.87441	24.4332	0.000263799	0.00086325	1
CRK	0.556444	3.78344	35.7773	4.46e-05	0.000196917	0.505938
ADCY4	0.556292	-0.295646	20.2668	0.000586141	0.00171616	1
CWF19L1	0.556061	4.61612	79.9731	6.17e-07	7.12e-06	0.00825748
RIBC2	0.55559	-1.42092	4.09398	0.063962	0.0985483	1
CPVL	0.555526	6.06548	10.3258	0.00674202	0.0138887	1
CAMKK1	0.555469	2.39678	32.2805	7.34e-05	0.000294797	0.808127
CD302	0.555463	5.31791	11.5742	0.00468462	0.0101919	1
MFSD14A	0.554777	5.78352	151.827	1.42e-08	5.99e-07	0.000202979
HNRNPH2	0.554602	5.42967	150.573	1.49e-08	6.18e-07	0.000213341
SMARCD3	0.55457	4.78136	25.9232	0.00020277	0.000689398	1
TMEM70	0.55445	4.44893	70.677	1.24e-06	1.17e-05	0.0162249
STRAP	0.554157	7.04912	93.6424	2.49e-07	3.76e-06	0.00341331
CTDSPL2	0.55411	5.52458	126.274	4.3e-08	1.2e-06	0.000607054
NR1D2	0.553784	6.23958	85.6691	4.16e-07	5.43e-06	0.00563612
UBTD1	0.553168	2.46489	10.3527	0.00668775	0.0137924	1
ZBTB7A	0.553054	7.39878	322.964	1.32e-10	6.12e-08	1.93e-06
SCGB3A1	0.552556	-0.0967566	4.94498	0.04439	0.0714736	1
SLC9A8	0.552399	4.94911	149.313	1.57e-08	6.36e-07	0.000224341
GPCPD1	0.55207	6.49108	50.4313	7.76e-06	4.87e-05	0.095577
ZNF689	0.551101	0.31737	15.0741	0.0018665	0.00463919	1
PILRA	0.550395	5.75599	9.04177	0.0100418	0.019593	1
OXT	0.550342	1.3894	10.8552	0.00576229	0.0121208	1
ATP2A2	0.549756	4.85927	225.656	1.25e-09	1.65e-07	1.81e-05
MED8	0.549515	4.61081	131.486	3.37e-08	1.01e-06	0.000477964
NUP153	0.54942	4.76791	78.8856	6.67e-07	7.53e-06	0.00890551
POLR3F	0.549279	4.12826	29.7107	0.000108615	0.00040705	1
NUBP1	0.549053	4.41059	98.0292	1.91e-07	3.15e-06	0.00263217
CFD	0.54892	6.59717	8.3744	0.0124862	0.0236876	1
LILRA6	0.54892	2.20576	7.37956	0.0175469	0.0318653	1
TRMO	0.54889	5.35502	48.5709	9.45e-06	5.68e-05	0.115515
CYP27A1	0.548778	3.89523	5.17087	0.0404525	0.0659964	1
FAM114A1	0.548473	-0.289967	4.51249	0.0532754	0.0839271	1
IL1B	0.548387	5.59133	2.99273	0.107144	0.154355	1
RP5-899E9.1	0.548137	-1.26193	7.18898	0.0187718	0.0338339	1
ADCY3	0.548002	1.88027	25.262	0.000227583	0.000760529	1
SCML1	0.547838	3.4752	64.9198	1.98e-06	1.66e-05	0.0256002
RP11-1070N10.3	0.547508	0.0224286	6.48489	0.0242554	0.0421722	1
ZNF43	0.547449	4.55975	31.225	8.6e-05	0.000334634	0.936511
RRP8	0.547439	4.66351	134.106	3e-08	9.29e-07	0.00042512
ID1	0.546919	3.13911	8.85092	0.0106788	0.0206868	1
RP4-800J21.3	0.546571	2.61617	19.8312	0.000641024	0.00185206	1
PDE4B	0.546146	6.67128	69.0363	1.41e-06	1.29e-05	0.0184066
GNL3	0.545832	5.21821	98.0729	1.91e-07	3.15e-06	0.00262593
PLXNB2	0.545683	4.79159	13.557	0.00273615	0.00643926	1
KCTD5	0.545633	4.20784	72.0741	1.11e-06	1.09e-05	0.0146053
JMJD1C	0.54558	6.89654	139.394	2.38e-08	8.12e-07	0.000338018
RANBP2	0.545548	6.97686	106.099	1.2e-07	2.3e-06	0.00167246
RP11-1275H24.1	0.545524	-1.7941	2.93036	0.110515	0.158697	1
GZF1	0.545171	4.08274	34.7915	5.12e-05	0.000220276	0.575729
BUB1B	0.545146	-1.07079	12.0027	0.00415416	0.00920865	1
RABGEF1	0.545111	4.05463	80.4868	5.95e-07	6.96e-06	0.00797246
CLIC4	0.545044	4.60477	42.1378	1.97e-05	0.000101854	0.232924
COBLL1	0.54491	4.3845	40.1973	2.5e-05	0.00012329	0.292291
TMEM57	0.544777	5.12145	51.7042	6.8e-06	4.38e-05	0.0841979
AC011747.3	0.544569	-2.30449	1.14575	0.305357	0.378615	1
PAPD5	0.544509	4.21835	35.675	4.53e-05	0.000198864	0.51246
RP11-396C23.2	0.543393	-1.01259	6.4809	0.0242914	0.0422298	1
CUEDC1	0.543366	1.61655	11.4792	0.00481275	0.0104273	1
VPS26A	0.543126	5.91175	107.253	1.13e-07	2.2e-06	0.00157102
ALKBH1	0.543012	2.99435	46.4472	1.19e-05	6.83e-05	0.144409
MRPL47	0.541554	5.42227	141.136	2.2e-08	7.8e-07	0.000314011
TRIM13	0.541343	3.44257	96.4372	2.1e-07	3.33e-06	0.0028876
ZNF317	0.541014	4.12828	83.7624	4.74e-07	5.9e-06	0.00638634
LILRA2	0.540932	4.22284	7.99264	0.0141952	0.0265187	1
PPM1J	0.539891	-0.357457	6.46621	0.0244247	0.0424263	1
SMCR8	0.539775	5.00204	132.962	3.15e-08	9.62e-07	0.000447302
LITAF	0.539732	8.47667	83.0859	4.96e-07	6.11e-06	0.00668221
DHCR7	0.539619	3.26827	30.3879	9.77e-05	0.000372757	1
SQLE	0.539562	3.12087	46.5431	1.18e-05	6.78e-05	0.142952
CFP	0.539464	6.32399	10.1418	0.00712696	0.0145731	1
GTF2B	0.538884	6.23404	84.3589	4.55e-07	5.76e-06	0.00614106
LPCAT2	0.538832	3.52631	6.7084	0.0223326	0.0392952	1
KCNE1	0.538377	-0.010279	6.96514	0.0203404	0.0362115	1
AC003075.4	0.538249	2.47583	60.6241	2.89e-06	2.22e-05	0.0368069
WDR75	0.538181	5.19989	58.7704	3.42e-06	2.54e-05	0.0433571
CUL2	0.537713	5.54318	69.5181	1.36e-06	1.25e-05	0.0177358
NDUFV2-AS1	0.53741	3.15427	59.5978	3.17e-06	2.39e-05	0.0402868
WDR33	0.537108	6.1036	123.412	4.92e-08	1.31e-06	0.000694628
EGR3	0.537017	3.11445	2.68452	0.125142	0.176757	1
E2F1	0.536909	0.734464	9.28951	0.00927975	0.0182838	1
RP11-10A14.3	0.536849	0.257271	17.8202	0.000985598	0.00267121	1
UTP15	0.536844	3.43966	36.3682	4.12e-05	0.000185209	0.469427
CROCC2	0.536637	-1.52742	4.23921	0.059986	0.0931568	1
ETNK2	0.535905	0.71473	15.3207	0.00175773	0.00440621	1
BRI3	0.535525	7.48563	15.5697	0.00165528	0.00418807	1
AC016831.7	0.535407	0.602467	15.5234	0.00167381	0.00422327	1
NFKBIB	0.535309	4.69115	141.417	2.18e-08	7.75e-07	0.000310311
LST1	0.53502	7.88703	10.0273	0.00737936	0.0150326	1
FAM175B	0.534692	4.47099	74.8208	8.99e-07	9.43e-06	0.0119199
DDR2	0.534611	-0.72691	11.1327	0.0053154	0.011342	1
ZNF805	0.534476	3.81067	49.6175	8.45e-06	5.2e-05	0.103749
ZBTB9	0.534414	1.43822	15.4373	0.00170889	0.00429921	1
ZNF773	0.534165	2.17048	25.7346	0.000209512	0.000709525	1
S100A9	0.534063	11.2058	6.22485	0.0267423	0.0457952	1
PROK2	0.533448	3.47727	10.1586	0.00709076	0.0145193	1
EPB41L4A-AS1	0.533223	3.39464	20.5628	0.000551953	0.0016294	1
TOP2A	0.533212	1.18201	20.1908	0.000595317	0.00173851	1
TMEM184B	0.533124	4.10134	51.7173	6.79e-06	4.38e-05	0.0841106
EEPD1	0.532786	3.39013	11.9622	0.00420116	0.00929876	1
CLEC11A	0.532715	3.72406	110.183	9.64e-08	1.98e-06	0.00134457
RELA	0.532614	6.49243	136.291	2.72e-08	8.92e-07	0.000386523
FZR1	0.532603	4.69182	152.309	1.39e-08	5.91e-07	0.000199141
ZFP91	0.532144	1.5091	38.3584	3.16e-05	0.000148445	0.364847
MUL1	0.531963	4.43396	85.3641	4.25e-07	5.51e-06	0.00575035
TTK	0.531686	-0.799362	6.21398	0.0268526	0.0459412	1
FAM174A	0.531642	3.57852	70.6705	1.24e-06	1.17e-05	0.0162308
NPC2	0.531508	7.44967	18.2583	0.000895189	0.00246076	1
DUS3L	0.531209	4.78052	96.383	2.11e-07	3.34e-06	0.00289683
TBC1D23	0.531204	4.4502	101.861	1.53e-07	2.72e-06	0.0021145
RNF166	0.531107	6.45579	88.5701	3.44e-07	4.73e-06	0.00467564
CD5	0.530933	7.71138	29.0884	0.000119862	0.000442522	1
MECP2	0.530812	5.95404	114.679	7.61e-08	1.71e-06	0.00106619
SORT1	0.530658	3.44711	8.61234	0.0115426	0.022141	1
TFG	0.530609	5.18654	146.993	1.72e-08	6.64e-07	0.00024627
CH17-212P11.5	0.530594	-0.929022	1.64145	0.240478	0.308804	1
CTDP1	0.53045	5.65174	24.9994	0.000238397	0.000791803	1
TGIF1	0.530054	4.56011	61.0812	2.77e-06	2.16e-05	0.0353945
FBN2	0.5299	1.40269	8.78797	0.0108992	0.0210612	1
CTF1	0.529354	0.15572	12.5017	0.00362185	0.00819093	1
PNPLA8	0.529225	5.49944	125.97	4.36e-08	1.2e-06	0.00061572
MED6	0.528994	4.32959	37.0554	3.75e-05	0.000171611	0.429973
PLK4	0.528872	1.48809	18.221	0.000902493	0.00247666	1
CCDC62	0.528837	0.659641	15.8417	0.00155118	0.00396782	1
HERPUD1	0.528227	7.64169	119.006	6.11e-08	1.5e-06	0.000859544
BSN	0.528215	-1.3979	5.93594	0.0298651	0.0504184	1
CDKN1C	0.528122	4.89744	7.80982	0.0151095	0.0280542	1
TMEM167B	0.527838	5.559	99.8268	1.72e-07	2.97e-06	0.00237494
DHX36	0.52767	6.65156	105.106	1.27e-07	2.39e-06	0.00176566
ZNF219	0.527657	1.94209	58.5364	3.49e-06	2.58e-05	0.0442603
RNF130	0.527377	6.96818	16.5138	0.00132488	0.00345283	1
ST3GAL5	0.527364	4.62727	53.1039	5.9e-06	3.91e-05	0.0734122
EPT1	0.527316	4.23943	47.6672	1.04e-05	6.14e-05	0.126934
MSRB3	0.527316	-1.69551	2.18185	0.16331	0.22203	1
SREBF1	0.526733	4.81491	76.9691	7.66e-07	8.3e-06	0.0101951
ZNF330	0.526273	4.86058	119.714	5.9e-08	1.47e-06	0.000830293
PLPPR2	0.526263	3.82687	10.5819	0.00624574	0.0129979	1
CALCRL	0.525968	-0.551415	9.98273	0.0074804	0.015223	1
GRINA	0.525848	5.83583	24.5848	0.0002567	0.000843222	1
CMYA5	0.525632	-1.34227	7.9117	0.0145917	0.0271893	1
ZNF155	0.525608	1.4422	28.048	0.000141808	0.000510556	1
FNIP2	0.525571	3.37802	51.8795	6.68e-06	4.33e-05	0.0827989
CPT2	0.525374	3.32954	29.1617	0.000118468	0.00043826	1
CD40	0.525137	4.42225	47.8791	1.02e-05	6.04e-05	0.124179
MXI1	0.52508	5.88152	63.6532	2.21e-06	1.81e-05	0.0284414
TATDN3	0.525003	4.03803	81.1852	5.66e-07	6.7e-06	0.00759744
ZNF684	0.524959	2.52385	28.999	0.000121585	0.000447643	1
TSC22D3	0.524855	8.45703	29.6577	0.000109524	0.000410035	1
RFPL4A	0.524831	-2.2909	1.53307	0.239171	0.307421	1
CHP1	0.524587	6.03056	38.9688	2.92e-05	0.000140109	0.339091
NTMT1	0.524418	4.70651	135.369	2.83e-08	9.07e-07	0.000402288
DOK3	0.524248	3.46353	12.8825	0.00326853	0.00750538	1
PNPLA1	0.524099	-1.55696	3.05331	0.103989	0.150431	1
EPN1	0.52403	5.78774	56.6317	4.18e-06	2.98e-05	0.0526436
TIGAR	0.523557	4.04736	65.9243	1.82e-06	1.57e-05	0.0236066
FNIP1	0.523307	4.79019	71.9377	1.12e-06	1.1e-05	0.0147577
RP11-8L8.2	0.522942	1.66258	17.2405	0.00112196	0.00298828	1
POMGNT2	0.522769	3.22552	30.4628	9.66e-05	0.000369239	1
PDE8A	0.522666	2.74395	49.5462	8.52e-06	5.23e-05	0.104511
HMGCS1	0.522648	4.24839	128.805	3.82e-08	1.1e-06	0.000539826
RNF19A	0.522378	6.33312	147.01	1.72e-08	6.64e-07	0.000246118
RGS12	0.52232	0.463431	11.2548	0.00513156	0.0110122	1
VEGFA	0.521992	4.38083	5.25359	0.039115	0.0640567	1
IGHD	0.521615	5.70197	2.22717	0.15932	0.217426	1
TRPM4	0.521571	0.585341	4.68813	0.0494331	0.078558	1
ARHGAP29	0.52155	-1.54767	3.55714	0.081686	0.121996	1
RXRA	0.521443	4.76568	12.7876	0.00335265	0.00768168	1
P2RY10	0.521249	5.37673	72.5089	1.07e-06	1.07e-05	0.0141395
FAM92A1	0.520718	0.390063	16.9296	0.00120401	0.00317054	1
ABCC3	0.520399	0.986448	7.65322	0.0159478	0.0293578	1
AIF1	0.520014	8.46156	10.2172	0.00696614	0.0142901	1
SMAD3	0.519975	3.94871	36.2582	4.18e-05	0.000187226	0.475931
LSR	0.519824	5.04909	33.5527	6.1e-05	0.000253492	0.678868
EIF2AK3	0.5197	5.34741	47.8187	1.03e-05	6.07e-05	0.12497
ZEB1	0.519303	5.62631	23.7228	0.000300214	0.000963065	1
CMTM2	0.519222	1.50862	4.93534	0.044568	0.0717207	1
GPATCH3	0.518803	4.55948	78.4324	6.89e-07	7.71e-06	0.00919437
FAM72A	0.518527	-0.714108	7.73616	0.0154972	0.0286557	1
CTD-2033D15.3	0.518338	-0.735029	4.88695	0.0454739	0.0730584	1
RAB11FIP1	0.518073	6.11446	34.1608	5.59e-05	0.000236433	0.625756
FASTKD3	0.517993	2.19517	24.1088	0.000279756	0.000906562	1
CD200	0.517871	2.13862	21.5511	0.000453382	0.001371	1
AL133245.2	0.517509	-0.396636	2.84792	0.115174	0.164604	1
ZNF304	0.51693	1.08042	13.5882	0.00271403	0.00639646	1
TOP1	0.516913	6.5571	118.524	6.26e-08	1.51e-06	0.000879962
CFAP20	0.516727	4.58397	41.3758	2.16e-05	0.000109546	0.25432
APBA1	0.51669	-0.980154	6.58625	0.0233603	0.0408551	1
MCM10	0.516265	-2.05921	2.52744	0.135746	0.189724	1
GINM1	0.516163	5.39665	160.862	9.99e-09	5e-07	0.000143455
ZNF250	0.516054	3.52226	22.0599	0.000410656	0.00125868	1
FEN1	0.515873	3.23581	26.3309	0.000189029	0.000649155	1
DENND5A	0.515617	5.18874	8.91679	0.0104538	0.0202969	1
FOS	0.515348	10.8687	9.26915	0.00933977	0.0183909	1
ELOVL4	0.515076	1.31712	9.31337	0.00920999	0.0181659	1
RP1-292L20.3	0.514873	-0.692516	7.53192	0.0166346	0.0304614	1
KCMF1	0.514659	5.87498	274.389	3.68e-10	8.56e-08	5.38e-06
KIAA1958	0.514555	3.32038	38.4689	3.12e-05	0.00014685	0.359998
TULP2	0.514179	-0.299543	5.8129	0.0313241	0.0526332	1
PSMG2	0.513375	6.4135	149.799	1.54e-08	6.28e-07	0.000220007
CSF2RA	0.513192	3.09285	7.49004	0.0168797	0.0308486	1
BCL2L2	0.512965	-0.223069	9.77001	0.00798547	0.0161105	1
OSM	0.512929	4.50091	14.7227	0.00203526	0.00499092	1
MPP2	0.512908	-0.315125	11.2687	0.00511111	0.0109779	1
PDGFC	0.512391	0.477239	4.728	0.0486072	0.0774303	1
RBM3	0.512329	9.0101	150.521	1.49e-08	6.18e-07	0.00021377
LFNG	0.511706	2.57065	41.0058	2.26e-05	0.000113625	0.265572
ALPK2	0.511534	-0.353297	6.61477	0.0231154	0.0404734	1
TACC1	0.511071	6.25779	132.952	3.16e-08	9.62e-07	0.000447467
IQSEC2	0.510905	2.67305	10.5385	0.00632674	0.0131443	1
RLF	0.510595	5.99536	217.956	1.55e-09	1.82e-07	2.25e-05
SLC39A8	0.510457	3.37863	43.598	1.66e-05	8.86e-05	0.197317
TNFRSF8	0.510301	1.35806	6.51539	0.0239819	0.0417759	1
RPH3A	0.510283	3.05488	5.81232	0.0313312	0.0526388	1
DIS3	0.510283	5.47123	61.762	2.61e-06	2.06e-05	0.0333784
SPAG4	0.510205	1.7701	11.9964	0.00416138	0.00922325	1
GCC1	0.510195	2.17149	29.9375	0.000104824	0.000395093	1
MTMR14	0.510156	6.21872	100.529	1.65e-07	2.88e-06	0.00228121
CHMP2B	0.510005	5.71242	110.96	9.25e-08	1.93e-06	0.00129101
PDE7B	0.509796	1.57867	16.8232	0.00123367	0.00323816	1
ATG2A	0.509738	5.70292	135.686	2.79e-08	9.05e-07	0.000396839
RIOK2	0.509648	4.21078	58.5906	3.48e-06	2.57e-05	0.0440491
ORC1	0.509211	0.13677	6.7092	0.022326	0.0392884	1
PLAGL2	0.50897	4.12588	41.3368	2.17e-05	0.000109882	0.255431
DPEP3	0.508574	0.0371137	9.54571	0.00856158	0.017094	1
PEX2	0.508433	4.85243	87.2497	3.75e-07	5.02e-06	0.00508647
RP11-490O6.2	0.508431	1.8264	21.2069	0.000485207	0.00145552	1
MS4A4A	0.508398	1.43706	2.81298	0.117221	0.167034	1
TYMP	0.508188	7.62498	7.35098	0.0177245	0.032144	1
PRKCDBP	0.507907	0.744178	7.53847	0.0165967	0.0303995	1
ZBTB49	0.507858	3.60338	33.2291	6.39e-05	0.000263536	0.709587
LINC01001	0.507763	2.3451	11.73	0.00448309	0.00981753	1
THAP9	0.507714	1.02516	21.6751	0.000442515	0.0013434	1
PISD	0.507555	4.69856	82.283	5.24e-07	6.35e-06	0.00705237
MYLPF	0.507521	1.32344	29.2273	0.000117239	0.000434373	1
NECAP1	0.506976	5.54667	128.634	3.85e-08	1.1e-06	0.00054405
AC006994.2	0.506955	-1.22391	5.85683	0.0307937	0.051819	1
CSRNP1	0.506509	6.91796	11.527	0.00474772	0.0103092	1
CNR1	0.506439	-0.295028	7.48775	0.0168932	0.0308678	1
SLC7A7	0.506175	5.29342	9.39161	0.00898545	0.0178045	1
PHF5A	0.505929	5.66192	136.324	2.72e-08	8.92e-07	0.000385985
MAPK7	0.505769	3.7148	69.5086	1.36e-06	1.25e-05	0.0177479
FCGRT	0.505244	6.52118	15.5102	0.00167912	0.00423394	1
LRRC25	0.505229	5.16326	6.1112	0.0279226	0.0475332	1
IGKV2D-28	0.505096	1.84206	1.86353	0.195234	0.258776	1
IGHV2-26	0.504968	2.71144	0.432157	0.522331	0.595319	1
ATG4D	0.504836	4.81789	72.96	1.04e-06	1.04e-05	0.0136747
POMP	0.504489	6.97896	150.341	1.51e-08	6.18e-07	0.000215298
ARHGAP21	0.504449	4.41329	70.226	1.28e-06	1.2e-05	0.0167948
SP3	0.504376	6.7442	282.213	3.09e-10	8.5e-08	4.51e-06
CTD-2302E22.4	0.504364	0.155652	12.3521	0.00377265	0.00848355	1
H2AFJ	0.50418	6.08632	51.5008	6.94e-06	4.45e-05	0.0859005
RAE1	0.503991	5.16039	83.5109	4.82e-07	5.98e-06	0.00649461
BST1	0.503668	3.99831	6.35533	0.0254588	0.0439413	1
PLEKHA2	0.503338	6.01039	29.7312	0.000108267	0.000406159	1
COTL1	0.503236	9.39377	18.2958	0.000887898	0.00244302	1
MLF1	0.503222	1.40426	10.6836	0.00606054	0.0126679	1
ZNF516	0.503059	4.14989	66.2892	1.77e-06	1.53e-05	0.0229144
RP11-325F22.2	0.503046	3.86687	35.7917	4.45e-05	0.000196718	0.505125
RNF138	0.502929	6.15279	93.7338	2.48e-07	3.74e-06	0.00339431
HAAO	0.502427	1.57211	10.0877	0.00724487	0.0147874	1
SHANK1	0.502292	-2.47211	2.13833	0.167263	0.226661	1
PSMD7	0.502228	6.75342	288.162	2.71e-10	7.82e-08	3.96e-06
SGTB	0.502113	5.93998	54.8255	4.97e-06	3.43e-05	0.0623205
SMAD7	0.502074	4.38714	43.553	1.66e-05	8.9e-05	0.198299
KDM3A	0.501998	6.14585	58.7657	3.42e-06	2.54e-05	0.0433693
MRAS	0.501981	1.21825	6.32389	0.0257613	0.0443955	1
ANKRD37	0.501917	4.42316	60.365	2.96e-06	2.26e-05	0.037653
CUL3	0.501723	6.4611	111.317	9.08e-08	1.91e-06	0.00126714
ARIH1	0.501576	4.93067	114.494	7.69e-08	1.71e-06	0.00107609
USP49	0.501467	1.55609	32.2927	7.33e-05	0.000294349	0.806751
RP5-858L17.1	0.501455	0.0837436	5.27262	0.0388146	0.0636431	1
ADGRE1	0.501274	2.60697	12.155	0.00398263	0.0088916	1
TREML1	0.501263	-0.26629	2.25861	0.156623	0.214365	1
SLC36A4	0.501168	4.99513	113.574	8.06e-08	1.77e-06	0.00112797
PRDM4	0.500948	4.96948	65.3834	1.91e-06	1.62e-05	0.0246525
RAB39A	0.500735	0.300918	6.27211	0.0262688	0.0451056	1
SLC22A15	0.500701	2.75651	20.7414	0.000532435	0.00158006	1
GALNT3	0.500691	4.12146	53.4657	5.69e-06	3.81e-05	0.0709143
P2RY8	0.499995	7.91371	30.8539	9.1e-05	0.000351284	0.988211
RORA	0.499901	6.8869	57.2423	3.94e-06	2.84e-05	0.0497693
FLT3	0.499634	1.11295	4.40784	0.0557338	0.0873695	1
POMZP3	0.499569	3.7341	55.4073	4.7e-06	3.28e-05	0.0590097
EMC6	0.499556	4.9247	134.197	2.98e-08	9.28e-07	0.000423453
TRIM26	0.499357	5.14663	138.836	2.43e-08	8.22e-07	0.000346165
RP11-191L17.1	0.499064	1.01524	22.8658	0.000352142	0.00110379	1
FCN1	0.499051	8.37696	6.52561	0.0238911	0.0416424	1
B4GALT5	0.49902	4.51087	17.3363	0.00109798	0.00293401	1
THSD1	0.498915	0.0496808	8.26123	0.0129664	0.0244877	1
PKN2	0.498793	5.07804	85.7926	4.13e-07	5.4e-06	0.00559101
ZNF595	0.498565	3.64162	11.7168	0.00449979	0.0098482	1
RABGGTB	0.498565	5.85982	94.7123	2.34e-07	3.59e-06	0.00320048
QTRTD1	0.498548	3.89295	42.6824	1.85e-05	9.68e-05	0.21892
RNF125	0.498252	7.41527	29.6059	0.000110421	0.000412974	1
NOL11	0.498083	5.50594	42.7781	1.82e-05	9.59e-05	0.216556
FAM53B	0.497964	4.24476	14.584	0.00210669	0.00514371	1
MTSS1L	0.497957	1.38183	11.3859	0.00494237	0.0106593	1
TMEM176B	0.497913	5.23676	6.34596	0.0255485	0.0440857	1
ZNF736	0.49786	4.83295	38.0885	3.28e-05	0.000152943	0.377383
TMEM256-PLSCR3-1	0.497837	-0.391105	14.1907	0.00232557	0.00559887	1
MAML3	0.497765	3.13179	22.7968	0.000356759	0.00111612	1
ACTN2	0.496584	-2.05865	1.16904	0.299127	0.372151	1
RP11-437B10.1	0.496411	5.51187	83.8002	4.73e-07	5.89e-06	0.00637084
MTHFD1L	0.496144	2.61911	37.3978	3.59e-05	0.000165123	0.411664
TMED1	0.495816	3.97284	81.323	5.61e-07	6.65e-06	0.00752609
LINC01136	0.495348	0.74123	15.082	0.00186294	0.00463269	1
AAED1	0.495181	4.74716	95.5254	2.22e-07	3.46e-06	0.00304784
MORF4L2	0.495016	5.37159	197.706	2.82e-09	2.7e-07	4.1e-05
CORO7	0.494933	2.49201	32.1576	7.48e-05	0.000299151	0.822011
QRICH1	0.494911	6.46435	62.5028	2.44e-06	1.96e-05	0.0313391
PBLD	0.494679	0.234026	10.5237	0.00635477	0.0131929	1
TNFSF11	0.494626	-1.87301	2.39012	0.145945	0.201841	1
ZSCAN12	0.4945	2.8997	14.2332	0.00230068	0.00554551	1
USP14	0.494498	6.09288	90.9602	2.95e-07	4.23e-06	0.00402283
CTD-2105E13.16	0.494151	-1.06809	6.71213	0.0223021	0.0392509	1
IGHJ3P	0.4941	-1.21533	2.18329	0.163182	0.221911	1
SLC19A2	0.493838	2.61378	45.7981	1.28e-05	7.24e-05	0.154873
ZNF433	0.493519	1.02659	13.43	0.0028282	0.0066187	1
METTL14	0.493231	5.12628	47.4896	1.06e-05	6.25e-05	0.129358
LONRF2	0.493135	-2.0501	2.32067	0.151467	0.208396	1
RIOK1	0.493026	5.05129	69.9646	1.31e-06	1.22e-05	0.0171388
MYADM	0.492936	6.88572	7.72271	0.0155692	0.0287693	1
IL13RA1	0.492745	4.34726	11.3673	0.00496881	0.0107084	1
UAP1	0.492614	5.22464	31.6387	8.08e-05	0.00031821	0.883576
CTB-114C7.4	0.492599	-1.60641	2.18952	0.162626	0.221258	1
GTPBP1	0.492412	3.98856	81.7283	5.45e-07	6.52e-06	0.00732146
CHAF1B	0.492023	2.11281	23.4827	0.000313815	0.00100024	1
TNFSF14	0.492	3.16002	38.8089	2.98e-05	0.000142146	0.345598
ACHE	0.491414	-1.4087	3.21809	0.0959622	0.140308	1
ETV3	0.491044	5.46486	109.935	9.77e-08	2.01e-06	0.00136234
CKM	0.490972	-1.60115	2.65708	0.126919	0.178973	1
CABP4	0.490548	0.867904	12.5202	0.00360369	0.00815868	1
RP11-1348G14.4	0.490526	0.0926413	21.0689	0.000498686	0.00149107	1
TNFAIP2	0.490492	6.18332	9.81372	0.00787853	0.0159167	1
CAMTA1	0.490202	5.57426	125.179	4.52e-08	1.23e-06	0.000638799
LIMK2	0.490201	4.6188	29.1816	0.000118095	0.00043699	1
TET2	0.490117	6.24289	73.4419	9.98e-07	1.01e-05	0.0131895
ZBED1	0.489956	4.15445	59.9341	3.07e-06	2.33e-05	0.0390994
FAM91A1	0.489685	5.28823	112.422	8.56e-08	1.84e-06	0.00119669
RP11-11N7.4	0.489624	0.121609	13.6166	0.00269413	0.00635672	1
RP11-217B7.3	0.489408	-0.316086	5.72542	0.0324126	0.0542879	1
IL17C	0.489341	-0.884141	6.39003	0.0251297	0.0434706	1
CIC	0.489204	5.23388	79.9527	6.18e-07	7.12e-06	0.00826826
FADD	0.489172	4.02361	44.9324	1.42e-05	7.85e-05	0.170285
CSGALNACT2	0.488795	6.43057	98.5476	1.85e-07	3.1e-06	0.00255517
FAM46C	0.488778	6.80336	18.802	0.000796007	0.00223422	1
CNOT8	0.488726	6.02182	76.9159	7.69e-07	8.33e-06	0.0102332
ATP6V1E1	0.488706	5.36038	101.567	1.55e-07	2.75e-06	0.00215016
CCNT1	0.488427	6.07431	53.2508	5.81e-06	3.87e-05	0.0723855
HBP1	0.488239	6.42771	95.0855	2.28e-07	3.53e-06	0.00312945
BNIP2	0.488171	7.41818	168.62	7.5e-09	4.29e-07	0.000107953
CALCB	0.488168	1.25782	15.4591	0.00169995	0.00428029	1
IRF2BP2	0.487952	6.13045	80.712	5.85e-07	6.88e-06	0.00784972
RP11-47A8.5	0.487933	4.22917	21.6104	0.000448146	0.00135797	1
TAB3	0.487794	4.64919	71.698	1.14e-06	1.11e-05	0.015019
NADK2	0.487648	2.80541	44.7452	1.45e-05	8e-05	0.173862
BTG3	0.487287	5.12516	41.0139	2.26e-05	0.00011355	0.265329
PRPF4	0.487196	4.61439	70.7075	1.23e-06	1.17e-05	0.0161896
ASAH1	0.487186	7.19935	20.3229	0.000579474	0.00170003	1
GOSR1	0.487097	5.67941	45.0751	1.39e-05	7.75e-05	0.167619
BMF	0.48699	2.65144	17.5246	0.00105256	0.0028276	1
ALDH3B1	0.486703	3.05699	10.5467	0.00631137	0.0131214	1
RRM1	0.486625	4.59892	27.657	0.000151231	0.000538009	1
MFSD7	0.486085	2.20875	8.76405	0.0109843	0.0212061	1
PPP1R15A	0.485916	8.31707	7.28252	0.0181585	0.03287	1
ZNF791	0.485328	4.44216	38.4751	3.12e-05	0.000146826	0.359769
C3orf33	0.485275	2.38737	24.2715	0.000271614	0.000883106	1
TDRD6	0.484409	-0.589081	3.49273	0.0841891	0.125339	1
SMIM3	0.484384	3.58083	15.2202	0.00180119	0.00450281	1
LAMTOR5	0.484203	6.4485	127.631	4.03e-08	1.15e-06	0.000569978
EFNA1	0.483948	0.222207	11.096	0.00537217	0.0114414	1
ITPRIP	0.483847	5.41834	36.0015	4.33e-05	0.000192336	0.49171
DENND2C	0.483786	0.786406	11.9892	0.00416974	0.00923758	1
NDST2	0.483766	4.08711	72.4064	1.08e-06	1.07e-05	0.0142466
UBE2H	0.483749	6.24231	193.369	3.24e-09	2.84e-07	4.69e-05
TET3	0.48355	4.63194	73.6142	9.85e-07	1.01e-05	0.0130229
FAM151B	0.483303	0.547799	3.71271	0.0760014	0.114486	1
MIEF1	0.483153	4.49917	50.3732	7.8e-06	4.89e-05	0.0961298
ZNF845	0.482979	2.30735	17.0271	0.00117754	0.00311089	1
IL18	0.48275	2.7959	7.91636	0.0145686	0.0271531	1
IER3	0.482481	6.23337	11.6739	0.0045545	0.00995161	1
CCDC174	0.481851	5.6466	117.728	6.52e-08	1.54e-06	0.000914804
VWF	0.481818	-1.70137	3.22324	0.0957234	0.140036	1
NRAS	0.481689	5.48111	172.177	6.6e-09	4.05e-07	9.51e-05
MANBAL	0.481687	2.77085	61.3159	2.71e-06	2.12e-05	0.0346875
CEBPZ	0.481666	6.95562	67.5407	1.59e-06	1.41e-05	0.0207223
RAP2C	0.48164	5.11737	96.7683	2.06e-07	3.29e-06	0.00283292
SH3PXD2B	0.481516	-0.372383	5.44417	0.0362274	0.059978	1
EMD	0.481471	6.84894	119.069	6.09e-08	1.5e-06	0.000856924
RHEB	0.481439	5.25276	82.3944	5.2e-07	6.31e-06	0.00699977
ZNF628	0.481124	3.57171	51.68	6.82e-06	4.39e-05	0.0843941
IKZF5	0.480809	4.77908	34.1589	5.59e-05	0.000236433	0.625871
DHX40	0.480753	5.23115	56.2139	4.35e-06	3.08e-05	0.0547437
PROSER2	0.479955	0.175329	15.0258	0.00188871	0.00468327	1
AC005614.3	0.479852	-0.399238	7.71316	0.0156207	0.0288244	1
ATP6V0D1	0.479809	6.45293	25.9362	0.000202316	0.00068863	1
SPRY1	0.479769	1.82656	18.3642	0.000874804	0.00241423	1
HSD3B7	0.479501	-0.823029	4.06508	0.0647904	0.0996048	1
DDX3X	0.479219	7.56286	158.724	1.08e-08	5.21e-07	0.000155493
FARP2	0.479066	3.38155	52.433	6.31e-06	4.14e-05	0.0784101
RUNX3	0.47893	7.27873	28.8135	0.000125254	0.000458846	1
DMXL2	0.478758	5.09455	8.76037	0.0109974	0.0212282	1
PARL	0.478582	5.74329	161.721	9.67e-09	4.87e-07	0.0001389
SLCO3A1	0.478377	5.26817	61.8337	2.59e-06	2.05e-05	0.0331828
HLA-DRB1	0.478368	8.16554	31.3643	8.42e-05	0.000329055	0.918333
TAL2	0.478234	-1.7855	6.26112	0.0264625	0.0453797	1
HK2	0.478187	3.70158	4.21235	0.0606985	0.0940939	1
PPP1R14B	0.478162	2.94058	10.8265	0.0058111	0.0122077	1
MRPS22	0.478136	5.07971	74.5383	9.18e-07	9.59e-06	0.0121709
SAP30BP	0.47798	6.31602	164.136	8.83e-09	4.73e-07	0.000127077
HRK	0.477955	1.05021	5.78758	0.0316346	0.0530938	1
ARL5B	0.4776	5.03571	30.3493	9.83e-05	0.000374408	1
HAUS7	0.47756	0.523613	21.7807	0.000433496	0.00131875	1
CASC5	0.477293	1.0878	18.9631	0.00076911	0.00217036	1
DYRK1A	0.477281	5.44757	93.9975	2.44e-07	3.71e-06	0.00334148
IREB2	0.477154	5.76671	43.8086	1.61e-05	8.7e-05	0.192756
TLN2	0.476419	-1.20429	3.21817	0.0959585	0.140308	1
FBXO30	0.476339	2.16697	47.1987	1.1e-05	6.4e-05	0.133363
ATP6V0C	0.476047	7.90328	48.2103	9.83e-06	5.87e-05	0.119977
HNRNPUL1	0.476011	7.25271	40.5696	2.39e-05	0.000118636	0.27956
AAR2	0.475873	4.71291	49.0936	8.94e-06	5.43e-05	0.10943
RP11-468E2.4	0.475626	2.66851	14.1484	0.0023506	0.00564614	1
RHOG	0.475215	7.73169	64.1009	2.13e-06	1.75e-05	0.0273954
DDIAS	0.475045	-0.882243	2.82114	0.116739	0.166412	1
UBXN7-AS1	0.474695	0.0480025	11.4796	0.00481214	0.0104273	1
SUMO3	0.474546	6.7507	118.515	6.26e-08	1.51e-06	0.000880295
RP11-106M7.1	0.474279	-1.18539	8.21626	0.0131633	0.0248019	1
ZNF517	0.473972	1.18488	19.8227	0.000642144	0.00185456	1
FAM60A	0.473888	5.52932	96.5078	2.09e-07	3.32e-06	0.00287597
FAAH2	0.47372	4.18482	40.3761	2.45e-05	0.000120917	0.286018
RNF4	0.473313	6.15894	35.6819	4.52e-05	0.000198791	0.512061
RAB5A	0.473213	6.0781	244.83	7.51e-10	1.33e-07	1.09e-05
RNASEH1	0.472758	5.38741	75.6177	8.47e-07	8.99e-06	0.0112426
RP11-73K9.2	0.472468	-1.17173	4.48782	0.0538431	0.084703	1
CCSAP	0.472371	4.06288	66.2016	1.78e-06	1.54e-05	0.0230756
ODC1	0.471889	7.12866	67.1455	1.65e-06	1.45e-05	0.0213915
RP11-79O8.1	0.471779	0.297002	20.0963	0.000606956	0.00176756	1
GSPT1	0.471696	5.60013	23.8758	0.000291905	0.000939494	1
RP11-9M16.2	0.471656	0.555784	20.0304	0.000615221	0.00178773	1
ZNF136	0.471611	4.62158	24.4814	0.000261519	0.00085713	1
NFKBIE	0.471512	4.51974	23.7029	0.000301318	0.00096576	1
HMGCR	0.471014	4.56674	77.139	7.57e-07	8.23e-06	0.0100723
TACO1	0.470843	4.38949	63.4431	2.25e-06	1.84e-05	0.0289518
IL21R	0.470455	4.99313	37.6845	3.45e-05	0.000159925	0.396989
FASLG	0.47032	3.16189	22.7506	0.00035989	0.00112352	1
OPA1	0.470161	5.82487	117.762	6.51e-08	1.54e-06	0.000913343
CRY1	0.470127	5.47804	105.364	1.25e-07	2.37e-06	0.0017411
PFDN2	0.469649	6.00427	96.2303	2.13e-07	3.36e-06	0.00292322
HYAL1	0.4694	-0.802148	9.02178	0.0101064	0.0196981	1
CDH1	0.469139	-1.0825	7.70099	0.0156864	0.0289202	1
RP11-48B3.4	0.469027	-0.203134	4.13837	0.062714	0.0968292	1
TFE3	0.46877	5.38253	69.6258	1.35e-06	1.25e-05	0.0175928
TFIP11	0.468476	5.20409	47.754	1.03e-05	6.11e-05	0.125826
ST7	0.467902	2.23136	23.0991	0.000337045	0.00106352	1
RP11-156E8.1	0.467593	0.539183	15.5933	0.00164594	0.0041709	1
SLC8B1	0.467432	2.60278	40.3887	2.44e-05	0.000120808	0.285617
ARG1	0.467264	-2.54916	1.06866	0.31998	0.394282	1
SYF2	0.467172	7.42598	205.153	2.25e-09	2.32e-07	3.26e-05
PLAA	0.467152	5.27515	125.792	4.39e-08	1.2e-06	0.00062076
ZC3H12D	0.467129	3.83087	55.732	4.55e-06	3.2e-05	0.0572534
GRAMD1C	0.466859	1.80535	25.7609	0.000208558	0.000706947	1
ZCCHC10	0.466833	4.47265	109.563	9.97e-08	2.02e-06	0.00138886
MESDC1	0.466355	5.58555	127.12	4.13e-08	1.17e-06	0.000583634
CUX1	0.466313	5.95763	47.1003	1.11e-05	6.45e-05	0.134731
SAPCD2	0.466248	0.307616	7.18917	0.0187705	0.0338339	1
C1orf54	0.466202	2.44204	39.6395	2.68e-05	0.000130587	0.312525
TSEN34	0.466067	4.79743	34.9305	5.02e-05	0.000216614	0.565114
ELL	0.465643	5.32741	65.889	1.83e-06	1.57e-05	0.023673
STAB1	0.46549	4.13968	7.0045	0.0200538	0.0357925	1
NRBF2	0.46537	5.48054	72.1434	1.1e-06	1.09e-05	0.014528
HNRNPL	0.465232	8.00474	171.404	6.78e-09	4.05e-07	9.78e-05
CTD-3088G3.8	0.465152	-0.307755	7.65382	0.0159445	0.0293553	1
RP3-402G11.26	0.464875	2.90707	34.2644	5.51e-05	0.000233665	0.61719
DDX6	0.464789	8.45772	33.3797	6.25e-05	0.000258718	0.69499
RREB1	0.464281	4.85	152.348	1.39e-08	5.91e-07	0.000198849
ATXN7	0.464165	6.91812	60.6856	2.87e-06	2.21e-05	0.036618
COQ2	0.46379	3.93046	55.6437	4.59e-06	3.22e-05	0.057721
MED9	0.463718	4.08256	52.766	6.1e-06	4.02e-05	0.0758795
CACUL1	0.463709	5.81737	159.466	1.05e-08	5.16e-07	0.000151201
RASSF2	0.463688	5.81284	25.9901	0.000200438	0.000683212	1
RP4-613B23.1	0.463563	-0.937408	4.59675	0.0513895	0.0813144	1
MOCS3	0.463485	2.27243	32.2065	7.42e-05	0.00029715	0.816214
TMEM127	0.46305	5.84844	72.8103	1.05e-06	1.05e-05	0.0138248
USP8	0.462942	6.07516	91.3428	2.88e-07	4.15e-06	0.00392794
SLC29A4	0.46289	-0.718252	4.8017	0.0471235	0.0753452	1
PDE3B	0.46279	7.26509	24.2258	0.000273872	0.000889658	1
BFAR	0.462755	5.73363	170.377	7.04e-09	4.14e-07	0.000101382
NOP58	0.462706	7.19204	125.791	4.4e-08	1.2e-06	0.000620769
KCTD20	0.462434	5.66894	102.929	1.44e-07	2.61e-06	0.00199183
RP11-293M10.6	0.462294	-0.514556	6.77422	0.0218009	0.0384936	1
HMCN1	0.462278	-2.19125	1.50199	0.241971	0.310449	1
ASPH	0.462203	4.24404	37.1289	3.72e-05	0.000170256	0.426005
BEX5	0.462023	2.5211	37.3904	3.59e-05	0.000165218	0.411999
KLF7	0.461851	4.60061	150.383	1.5e-08	6.18e-07	0.000214943
FZD1	0.461718	1.4973	6.66859	0.0226616	0.0397785	1
PMEPA1	0.461669	1.55932	13.0044	0.003164	0.00730887	1
UBE2E2	0.461652	4.41834	33.0848	6.52e-05	0.000268036	0.72361
FAM168B	0.461403	5.31718	73.7649	9.74e-07	9.99e-06	0.0128809
C16orf54	0.461397	6.19383	77.0165	7.64e-07	8.29e-06	0.0101609
AC073046.25	0.461266	3.39133	73.7991	9.71e-07	9.97e-06	0.0128484
CDK2AP1	0.461043	4.02059	16.3885	0.00136399	0.00354155	1
BRF1	0.46098	2.49848	44.6401	1.47e-05	8.06e-05	0.175821
RP11-420N3.2	0.460917	3.69281	30.3719	9.8e-05	0.000373486	1
RP13-890H12.2	0.460821	-1.39833	5.6927	0.0328312	0.0549261	1
ZKSCAN2	0.460621	3.31945	41.966	2.01e-05	0.000103373	0.237473
FAM105A	0.460434	5.14672	52.8445	6.05e-06	4e-05	0.0752928
RGS7	0.460348	-0.34593	5.95292	0.0296701	0.0501296	1
ATG14	0.460342	5.72891	44.1921	1.54e-05	8.4e-05	0.18476
UHRF1BP1L	0.460331	5.54103	103.511	1.39e-07	2.54e-06	0.00192807
AC016700.5	0.460257	-0.222521	5.37868	0.0371903	0.0613598	1
SPOPL	0.459973	4.89028	63.3639	2.27e-06	1.85e-05	0.0291422
CLEC4D	0.459935	2.27079	5.36719	0.0373624	0.0616204	1
RP11-739B23.1	0.459933	-1.13587	2.32867	0.150817	0.207736	1
PLVAP	0.459852	-2.12147	1.45411	0.249226	0.318118	1
RANGAP1	0.459691	4.8545	36.709	3.93e-05	0.000178476	0.449478
DDX47	0.459597	3.35001	42.2561	1.94e-05	0.00010073	0.229796
REXO1	0.459259	5.88222	65.0216	1.97e-06	1.65e-05	0.0253878
RP5-821D11.7	0.459051	3.02272	22.5371	0.000374765	0.00116326	1
PPM1B	0.459033	6.11763	101.89	1.53e-07	2.71e-06	0.00211122
ARPP19	0.458984	5.72163	149.303	1.57e-08	6.36e-07	0.000224413
CPM	0.458864	1.42	9.14115	0.00972765	0.0190587	1
RP11-80H18.3	0.458616	2.17484	29.8701	0.000105934	0.000398734	1
CYP2R1	0.458522	3.00643	21.7424	0.000436742	0.00132725	1
PLEKHM2	0.458457	5.14718	7.41328	0.01734	0.0315657	1
RP11-138A9.2	0.458374	4.67786	43.6745	1.64e-05	8.8e-05	0.195665
MGAT1	0.458155	6.5632	28.1105	0.000140365	0.000506358	1
WDR45B	0.457962	5.22789	109.703	9.89e-08	2.01e-06	0.00137887
GPR146	0.457936	1.25818	12.5989	0.00352766	0.0080175	1
OLFM1	0.457754	0.687224	6.52852	0.0238652	0.0416073	1
BAK1	0.4575	4.50769	38.7467	3.01e-05	0.000143094	0.348228
AC007163.3	0.456752	0.191141	10.0843	0.00725242	0.0147966	1
KMT2E	0.456731	8.27139	126.724	4.21e-08	1.18e-06	0.000594534
CDADC1	0.456637	4.29168	93.0544	2.59e-07	3.87e-06	0.00353802
SMPD4	0.456436	5.30393	46.7381	1.16e-05	6.66e-05	0.140003
VWA9	0.456323	3.5812	44.4014	1.51e-05	8.25e-05	0.180595
CDYL	0.45612	2.85386	29.9682	0.000104321	0.000393471	1
SLC17A5	0.456081	4.23511	71.6946	1.14e-06	1.11e-05	0.0150218
VPS18	0.456067	4.16053	116.939	6.78e-08	1.58e-06	0.000951605
ADAM28	0.455881	4.50351	25.6771	0.000211621	0.000715839	1
RP11-73E17.2	0.455873	3.83994	56.9777	4.04e-06	2.9e-05	0.0509861
CCDC157	0.455538	2.76435	21.0904	0.000496549	0.00148598	1
TKT	0.455533	8.29672	11.7728	0.00442952	0.00971908	1
RNF168	0.455475	6.19865	51.5972	6.87e-06	4.42e-05	0.0850934
CCDC50	0.455312	4.72991	49.6714	8.4e-06	5.17e-05	0.103166
TNFSF8	0.455272	5.27333	28.9224	0.000123085	0.000452146	1
CRNKL1	0.455002	5.54504	70.9098	1.21e-06	1.16e-05	0.0159417
NIFK	0.454997	5.65777	65.2458	1.93e-06	1.63e-05	0.0249256
TYROBP	0.454792	9.86041	9.44903	0.00882472	0.0175405	1
APP	0.454762	5.9518	70.5268	1.25e-06	1.18e-05	0.0164113
RPS6KB1	0.454604	4.86926	63.9362	2.16e-06	1.77e-05	0.0277732
RAB33A	0.454579	3.2236	10.237	0.00692461	0.0142188	1
KBTBD11	0.454418	2.33634	18.9934	0.000764153	0.00215845	1
SRP54	0.454398	5.43497	105.502	1.24e-07	2.36e-06	0.00172792
ZNF17	0.454307	1.60475	10.6707	0.00608378	0.0127077	1
SARAF	0.454262	9.85523	61.0109	2.79e-06	2.16e-05	0.0356061
GLA	0.454172	3.39331	13.7371	0.00261148	0.00618759	1
EXOSC7	0.45395	4.65175	51.1939	7.17e-06	4.58e-05	0.0885924
GMFB	0.453822	5.34129	116.308	7e-08	1.62e-06	0.000982098
FIBCD1	0.45379	-1.63186	2.84874	0.115127	0.164577	1
ATG9A	0.453775	4.17155	44.0418	1.57e-05	8.53e-05	0.187916
C3orf17	0.453352	4.64014	27.3761	0.000158449	0.00055934	1
TIMM23	0.453294	5.38628	63.3765	2.26e-06	1.85e-05	0.0291127
EVI5	0.453251	3.0396	10.2309	0.00693747	0.0142393	1
TAF13	0.452923	3.55951	60.0027	3.05e-06	2.32e-05	0.0388687
PCGF5	0.452441	6.78802	114.498	7.68e-08	1.71e-06	0.00107597
TLK2	0.452358	4.63618	66.7077	1.71e-06	1.5e-05	0.0221606
UBE2R2	0.452111	5.14055	20.4989	0.000559135	0.0016496	1
ACSL4	0.452076	4.52527	26.3952	0.000186963	0.000643524	1
TRIM23	0.451718	4.19307	36.1161	4.26e-05	0.00019002	0.484565
RAD1	0.45163	3.94113	33.6001	6.06e-05	0.000252421	0.674802
POLB	0.451308	4.26112	45.6915	1.3e-05	7.32e-05	0.156715
CXorf56	0.451236	3.71933	58.3694	3.55e-06	2.61e-05	0.0449336
MEG3	0.451183	-1.52429	0.529172	0.479772	0.554794	1
DENND4A	0.450827	5.94071	50.22	7.93e-06	4.94e-05	0.0976003
H1FX	0.450593	5.94032	18.7903	0.00079801	0.00223855	1
CLEC4F	0.45037	-1.28637	1.96105	0.191415	0.254496	1
PLIN3	0.450208	4.91865	14.5035	0.00214949	0.0052395	1
CHST10	0.450093	2.57109	13.0568	0.00312027	0.00721923	1
ZNF326	0.45009	5.95249	63.8404	2.17e-06	1.78e-05	0.0279945
CRABP2	0.450042	-0.892023	6.33091	0.0256934	0.0442837	1
LINC01503	0.449765	1.52769	5.01309	0.0431569	0.069764	1
PLXNA2	0.449716	0.636901	12.6364	0.00349206	0.00794893	1
BAZ2A	0.449446	7.50551	69.5466	1.35e-06	1.25e-05	0.017698
ZPR1	0.449307	5.56126	116.577	6.91e-08	1.6e-06	0.000968979
AP001347.6	0.449185	-0.452108	11.1292	0.00532073	0.0113517	1
METTL1	0.448938	1.89987	24.8833	0.000243366	0.000804831	1
AHCTF1	0.448921	5.96243	163.937	8.9e-09	4.73e-07	0.000127995
CMC4	0.448826	1.95641	31.4348	8.33e-05	0.000326182	0.909197
RBM18	0.448799	4.83677	87.3405	3.73e-07	5e-06	0.00505655
SPINT2	0.448779	3.77142	41.9786	2.01e-05	0.000103288	0.237152
BEST1	0.448545	0.391509	4.41207	0.0556319	0.0872362	1
HAUS2	0.448527	4.81805	73.5826	9.87e-07	1.01e-05	0.0130524
FAM76B	0.448183	4.70464	39.2037	2.84e-05	0.000136672	0.329497
PDE1B	0.448037	1.04779	20.8767	0.000518182	0.0015415	1
CNNM4	0.447731	3.21478	42.8139	1.82e-05	9.57e-05	0.215725
OTUD1	0.44724	5.00023	8.11741	0.0136082	0.0255462	1
STARD10	0.447138	4.18826	32.4546	7.16e-05	0.000288902	0.789058
RP11-356I2.4	0.447082	1.55467	14.1871	0.0023277	0.00560308	1
SNAI3	0.446834	3.20922	15.6541	0.00162216	0.00411706	1
RARS	0.446816	4.38577	58.1222	3.63e-06	2.66e-05	0.0459429
ST6GALNAC2	0.44654	3.97465	51.5775	6.89e-06	4.43e-05	0.0852456
ZNF614	0.44654	3.2346	41.3551	2.17e-05	0.000109711	0.254902
TEN1	0.446478	0.0984078	11.0914	0.00537925	0.0114548	1
RP11-486I11.2	0.446391	1.00696	10.5384	0.00632689	0.0131443	1
C15orf39	0.446253	5.64129	16.6325	0.001289	0.00336831	1
PPP3R1	0.446248	3.24272	21.2381	0.000482212	0.00144713	1
GAPDH	0.445963	10.5503	25.9725	0.000201047	0.000684972	1
RBM11	0.44547	1.66263	17.5511	0.00104635	0.00281195	1
SLC25A36	0.445465	6.01174	83.5126	4.82e-07	5.98e-06	0.00649436
ADPRHL1	0.445442	-1.84501	3.80372	0.0728963	0.110502	1
FAR1	0.445352	5.41861	79.646	6.31e-07	7.21e-06	0.00844313
RBM8A	0.44535	7.32015	120.673	5.63e-08	1.42e-06	0.000792352
ARID4B	0.445346	6.68609	42.4014	1.91e-05	9.93e-05	0.225964
NAPG	0.445271	4.6657	69.6703	1.34e-06	1.25e-05	0.0175356
QSOX2	0.445	3.76183	39.5358	2.72e-05	0.000132098	0.31653
LINC00235	0.444989	-1.69832	2.52242	0.136103	0.190168	1
MAK16	0.444988	3.79822	38.1215	3.26e-05	0.000152462	0.375855
ZNF467	0.444927	4.77826	9.37952	0.00901973	0.0178531	1
HLA-DRB5	0.444799	9.11011	38.3381	3.17e-05	0.00014877	0.365781
NRIP1	0.444771	5.26527	102.485	1.48e-07	2.65e-06	0.00204188
NUP58	0.444506	5.55573	59.7858	3.11e-06	2.36e-05	0.0396178
SAMD8	0.444373	5.05729	147.464	1.69e-08	6.58e-07	0.000241627
BEX4	0.444288	5.25064	49.1434	8.89e-06	5.41e-05	0.108882
MADD	0.444117	5.99058	26.8969	0.000171699	0.000599618	1
KDM2A	0.444087	7.1686	140.087	2.31e-08	8.06e-07	0.00032832
CTNNB1	0.443977	6.68228	146.782	1.74e-08	6.68e-07	0.000248404
BCL7B	0.443744	6.34333	124.028	4.78e-08	1.28e-06	0.00067457
ST14	0.443673	3.02949	11.4295	0.00488136	0.010551	1
NEIL3	0.443561	-0.327627	8.66613	0.0113409	0.0218199	1
APH1B	0.44333	3.76194	32.4439	7.17e-05	0.000289279	0.790235
BEGAIN	0.443265	-0.734631	3.76331	0.0742557	0.112203	1
DUSP5	0.44324	5.72297	16.492	0.00133158	0.0034666	1
CSTF1	0.443137	4.27595	36.4602	4.07e-05	0.000183595	0.464111
PAFAH1B2	0.443066	4.42032	113.611	8.05e-08	1.77e-06	0.00112587
MIOS	0.44293	5.05664	197.584	2.84e-09	2.7e-07	4.11e-05
CD28	0.442698	5.53545	27.9437	0.000144253	0.000518342	1
RP11-147L13.2	0.442697	2.84015	11.2441	0.0051474	0.0110365	1
EPHA4	0.442376	4.12494	31.6826	8.03e-05	0.00031653	0.878097
FZD6	0.442357	1.04612	9.71927	0.00811175	0.0163293	1
TMEM167A	0.442181	5.83389	21.4992	0.000458021	0.00138388	1
PARVB	0.441802	4.29074	26.0705	0.000197676	0.000674899	1
MRPS18A	0.441715	4.38981	39.3705	2.78e-05	0.000134324	0.32289
PAIP1	0.441515	4.83952	122.947	5.04e-08	1.32e-06	0.000710176
QSOX1	0.441382	5.18019	25.5742	0.000215453	0.00072562	1
TCF7L2	0.441286	4.62952	11.2191	0.00518464	0.0111034	1
LINC01272	0.441263	4.9788	3.54393	0.0821921	0.122627	1
CTC-444N24.8	0.441189	0.838663	17.1983	0.0011327	0.0030136	1
TRAPPC2P1	0.441158	3.50262	55.2385	4.78e-06	3.32e-05	0.0599326
TAF1D	0.441034	7.16738	141.86	2.14e-08	7.64e-07	0.00030456
TCEB1	0.440937	6.22552	153.719	1.32e-08	5.75e-07	0.000188458
AP3M2	0.440842	3.0082	24.4264	0.000264119	0.000864105	1
DIABLO	0.440587	4.38856	71.7985	1.13e-06	1.11e-05	0.0149062
NDRG1	0.440454	5.01046	85.1186	4.32e-07	5.59e-06	0.00584468
RAPGEF1	0.440421	6.65138	83.8205	4.72e-07	5.89e-06	0.00636249
SREK1IP1	0.44038	5.60272	82.4217	5.19e-07	6.31e-06	0.00698705
ZNF574	0.439874	4.67557	29.6042	0.000110451	0.00041298	1
EMC7	0.439686	5.96991	81.7634	5.44e-07	6.51e-06	0.00730463
RP11-85A1.3	0.439653	0.812308	9.72018	0.00810945	0.0163269	1
DUSP3	0.439617	3.31189	7.4755	0.0169658	0.030975	1
CD74	0.439616	12.1239	109.597	9.95e-08	2.02e-06	0.00138647
PPIL4	0.439512	5.42162	126.297	4.29e-08	1.2e-06	0.000606478
STAM-AS1	0.439356	0.475435	15.0136	0.0018944	0.004695	1
EGR2	0.439291	2.64633	2.50651	0.137243	0.191614	1
CMTM6	0.439228	6.73419	86.9135	3.83e-07	5.11e-06	0.00519822
SPATA13	0.439077	4.28507	97.7853	1.94e-07	3.18e-06	0.00266985
UPP1	0.438639	6.49092	15.9679	0.00150549	0.00386217	1
KIF7	0.438507	-1.11263	1.99045	0.181629	0.243226	1
MPO	0.438365	0.479031	3.70031	0.0764367	0.115036	1
ZNF292	0.438226	6.84605	36.2799	4.17e-05	0.000186863	0.474655
PSD2	0.437966	-2.40386	1.55717	0.233954	0.301588	1
INTS6-AS1	0.437862	2.03854	25.1062	0.000233929	0.000779249	1
SEZ6L	0.437683	0.612434	4.50598	0.0534246	0.0841259	1
NRL	0.437314	1.08401	13.5116	0.00276861	0.00650626	1
VCPKMT	0.437291	4.93159	80.6041	5.9e-07	6.92e-06	0.00790792
ERRFI1	0.43724	1.73713	8.6731	0.0113151	0.021773	1
TLE1	0.437149	3.95488	12.3726	0.00375161	0.00844548	1
HCCS	0.437143	3.59706	65.647	1.86e-06	1.59e-05	0.0241312
TPTEP1	0.436997	1.85519	11.9792	0.00418128	0.00925895	1
HTRA1	0.436927	-0.432529	1.24505	0.284577	0.356718	1
PLEKHO1	0.436747	6.11606	21.889	0.000424471	0.00129425	1
BET1L	0.436592	5.31923	38.5584	3.08e-05	0.000145671	0.356185
SLC7A1	0.436486	4.99762	55.1356	4.82e-06	3.35e-05	0.060526
YOD1	0.43638	0.815773	15.8133	0.00156171	0.00398706	1
HSF2	0.436328	4.84391	42.7257	1.84e-05	9.64e-05	0.217844
YTHDF3	0.436266	5.91621	105.581	1.24e-07	2.35e-06	0.00172046
RNF7	0.436161	7.0345	128.165	3.93e-08	1.12e-06	0.000556012
SLC8A1	0.43599	4.18779	6.83383	0.021332	0.0377795	1
TMEM41B	0.435908	4.91038	31.4371	8.33e-05	0.000326153	0.908958
PRMT5-AS1	0.435413	3.29884	38.5751	3.08e-05	0.00014545	0.355476
INSR	0.435343	2.59836	24.6292	0.000254663	0.000837657	1
NAB1	0.435213	3.28893	47.3913	1.08e-05	6.29e-05	0.130645
SPATA2L	0.434978	3.42974	26.2717	0.000190957	0.000655315	1
IGF2BP3	0.434439	-0.176898	9.068	0.00995776	0.0194446	1
C10orf11	0.434422	3.28853	5.46636	0.0359079	0.0594947	1
ARHGEF26	0.434314	-1.81588	1.5682	0.232394	0.299815	1
CIRBP	0.434235	9.08663	69.743	1.33e-06	1.24e-05	0.0174379
ZKSCAN5	0.434133	2.55805	29.9226	0.000105066	0.000395876	1
SIPA1L2	0.433792	2.17278	21.9687	0.000417961	0.00127813	1
FBXL12	0.433502	4.06731	59.2918	3.26e-06	2.44e-05	0.041385
HIP1R	0.433492	5.08666	30.0137	0.000103583	0.000391191	1
MAPK8IP1	0.433484	-0.619013	12.9171	0.00323847	0.00745503	1
CCDC12	0.433363	6.43824	80.3829	5.99e-07	6.99e-06	0.00802887
MFSD12	0.433174	2.97771	18.7157	0.000810874	0.00226968	1
MRPL10	0.432904	6.15723	99.9372	1.71e-07	2.96e-06	0.00236001
NANOS1	0.432673	-0.180902	8.196	0.013253	0.0249454	1
PPP1R8	0.43263	3.97888	26.7398	0.000176319	0.000613558	1
CENPC	0.432579	7.07515	71.7452	1.14e-06	1.11e-05	0.0149672
CTSS	0.432273	8.9671	8.05564	0.0138952	0.0260238	1
TMEM62	0.432235	2.7131	16.9574	0.0011964	0.00315331	1
LMTK2	0.43168	5.31899	73.7243	9.77e-07	1e-05	0.0129198
CTD-2006K23.1	0.431641	1.77185	3.45409	0.0857352	0.127356	1
ZNF710	0.431482	3.3541	19.7048	0.000658043	0.00189786	1
KPNA5	0.431207	4.39664	38.0096	3.31e-05	0.000154218	0.381065
HORMAD1	0.431171	-1.73096	1.87087	0.194412	0.257848	1
PDXK	0.431087	5.53376	32.5536	7.05e-05	0.000285746	0.778561
DCAF16	0.43108	5.28297	58.076	3.65e-06	2.67e-05	0.0461338
BRAP	0.430792	5.4501	33.5798	6.07e-05	0.000252754	0.676466
SETD7	0.430418	3.28069	26.8869	0.000171988	0.000600341	1
PAFAH1B1	0.430192	5.51752	41.9393	2.02e-05	0.00010365	0.238223
KPNA6	0.430103	5.60735	42.7953	1.82e-05	9.58e-05	0.21615
ZNF597	0.429947	1.89732	18.0746	0.000931867	0.0025482	1
NOP14-AS1	0.429725	3.88837	69.5716	1.35e-06	1.25e-05	0.0176652
C20orf24	0.429648	6.39881	39.7075	2.66e-05	0.000129684	0.309982
TSPYL5	0.429315	2.08691	23.9049	0.000290355	0.000935739	1
PDIK1L	0.429107	3.56319	18.1708	0.000912443	0.00249975	1
SNU13	0.429002	7.32091	166.329	8.15e-09	4.52e-07	0.000117278
PTRH2	0.428997	2.21294	38.1443	3.25e-05	0.000152108	0.374807
SNW1	0.428945	6.36296	186.892	3.99e-09	3.12e-07	5.78e-05
ZNF256	0.428789	2.78482	28.4499	0.000132821	0.000482828	1
MIDN	0.428611	7.37784	44.0887	1.56e-05	8.49e-05	0.186938
DACH1	0.428453	0.0622687	6.26307	0.0263586	0.0452493	1
SLC16A1	0.428401	3.17325	28.3378	0.000135261	0.000490238	1
INO80D	0.428286	5.71679	46.2934	1.21e-05	6.92e-05	0.146773
LINC00271	0.428168	-0.0728753	8.39716	0.0123922	0.0235214	1
CLDND1	0.427987	5.16403	31.2916	8.51e-05	0.000332069	0.927879
COG3	0.427935	5.95596	57.1609	3.97e-06	2.86e-05	0.0501374
PRPF40A	0.42783	7.19293	96.5802	2.08e-07	3.31e-06	0.00286367
MAPK6	0.427765	4.57954	10.4208	0.00655269	0.0135577	1
PGD	0.427764	6.45469	9.37819	0.0090235	0.0178581	1
ADO	0.427553	2.24213	23.029	0.000341503	0.00107528	1
SH2B2	0.427438	3.026	5.67559	0.0330526	0.0552776	1
PLD2	0.42717	3.03073	46.1245	1.24e-05	7.01e-05	0.149423
MTX3	0.427055	3.94603	21.4626	0.000461326	0.00139186	1
GRHL1	0.426704	-1.15986	3.71389	0.0759599	0.114447	1
GFOD1	0.425916	3.84601	25.0302	0.000237096	0.000788545	1
IGHG4	0.425873	0.394835	0.796993	0.388121	0.464227	1
CHST7	0.425762	3.61453	27.749	0.000148952	0.000530674	1
TMCC1	0.425691	4.95782	99.6997	1.73e-07	2.98e-06	0.00239196
MTMR11	0.425414	2.87825	7.76949	0.0153204	0.0283882	1
BZW1	0.42532	7.87071	97.869	1.93e-07	3.17e-06	0.00265677
ZNF543	0.425115	2.35799	22.7974	0.000356719	0.00111612	1
SMIM15	0.424999	4.73736	74.7174	9.06e-07	9.48e-06	0.0120103
[truncated: 12,659 more rows]

[truncated: 4 more sheets: Supplementary table S10, Supplementary table S11, Supplementary table S12, Supplementary table S13]
